# Supplementary material for: Identification of the hybrid gene LILRB5-3 by long-read sequencing and implication of its novel signaling function
Source: Front Immunol. 2024 May 14;15:1398935. doi: 10.3389/fimmu.2024.1398935 (PMC11130398; doi:10.3389/fimmu.2024.1398935)
Supplement: Supplementary file 2 [file DataSheet_2.zip]

Archive with 8 entries (8 files):
- Supplementary Table 1.xlsx
- Supplementary Table 2.xlsx
- Supplementary Table 3.xlsx
- Supplementary Table 4.xlsx
- Supplementary Table 5.xlsx
- Supplementary Table 6.xlsx
- Supplementary Table 7.xlsx
- Supplementary Table 8.xlsx
