# Supplementary material for: Identification of the hybrid gene LILRB5-3 by long-read sequencing and implication of its novel signaling function
Source: Front Immunol. 2024 May 14;15:1398935. doi: 10.3389/fimmu.2024.1398935 (PMC11130398; doi:10.3389/fimmu.2024.1398935)
Supplement: Supplementary file 2 [file DataSheet_2.zip › Supplementary Table 1.xlsx]

## Sheet: Sheet1
	Supplementary Table 1 Primer list for direct sequencing of the LILRB5-3 hybrid gene
	Method	Primer Name	Sequence(5' → 3')
	PCR	LILRB5-S-33	CCTGCACAGCTGAGTCCAGT
		LILRB3(NK1091)-AS	TTAGTCATCTTTGAGTCAGGTGAG
	Sequencing	LILRB5-S-33	CCTGCACAGCTGAGTCCAGT
		LILRB3(NK1091)-AS	TTAGTCATCTTTGAGTCAGGTGAG
		LILRB5-B3_445-AS	CAGTCAGCCCAGAACAGC
		LILRB5-B3_579-S	ACAGAACCCACTGGAGC
		LILRB5-B3_1272-S	TGATGGATGGGCTGAAGG
		LILRB5-B3_1942-S	GTTCAGTCAGGGACCCAG
		LILRB5-B3_2508-S	TCAAAGGCTCAGCTCAGG
		LILRB5-B3_3301-S	GCTCTGAGTGGGAGGTG
		LILRB5-B3_3825-S	TCCTGCACAACCCACTC
		LILRB5-B3_4493-S	GTGAGCATGTGTGGAAGTG
		LILRB5-B3_5144-S	AGATGGATGCTCGGGTG
		LILRB5-B3_5779-S	GGAAACAGCCGTGCAAAG
		LILRB5-B3_6398-S	AGCATCTACGCCACTCTG
