# Supplementary material for: Identification of the hybrid gene LILRB5-3 by long-read sequencing and implication of its novel signaling function
Source: Front Immunol. 2024 May 14;15:1398935. doi: 10.3389/fimmu.2024.1398935 (PMC11130398; doi:10.3389/fimmu.2024.1398935)
Supplement: Supplementary file 2 [file DataSheet_2.zip › Supplementary Table 2.xlsx]

## Sheet: Table S2
Supplementary Table 2 JoGo-LILR-trio calling result to the trio samples, NA12412, NA12413 and NA12485
SampleID	NA12485
FatherID	NA12413
MotherID	NA12414
SampleCNType	CN2_B0A0_B1A1
FatherCNType	CN2_B0A0_B1A1
MotherCNType	CN4_B1A0_B1A2_CN4_B1A1_B1A1
SamplePopName	CEU
FatherPopName	CEU
MotherPopName	CEU
SampleGPopName	EUR
FatherGPopName	EUR
MotherGPopName	EUR
QC	PASS
PassedCNPattern	[CN2_B0A0_B1A1]/[CN2_B0A0_B1A1]/[CN4_B1A1_B1A1]
PassedCNPattern_with_probability	CN2_B0A0_B1A1/CN2_B0A0_B1A1/CN4_B1A1_B1A1 (p=1.0000)
SampleCNType_bestguess	CN2_B0A0_B1A1
SampleCNType_bestguess_probability	1
FatherCNType_bestguess	CN2_B0A0_B1A1
FatherCNType_bestguess_probability	1
MotherCNType_bestguess	CN4_B1A1_B1A1
MotherCNType_bestguess_probability	1
