# Supplementary material for: Identification of the hybrid gene LILRB5-3 by long-read sequencing and implication of its novel signaling function
Source: Front Immunol. 2024 May 14;15:1398935. doi: 10.3389/fimmu.2024.1398935 (PMC11130398; doi:10.3389/fimmu.2024.1398935)
Supplement: Supplementary file 2 [file DataSheet_2.zip › Supplementary Table 3.xlsx]

## Sheet: Table S3
Supplementary Table 3 JoGo-LILR CN calling result to 2,504 1kGP srWGS data
sampleid	popname	gpopname	selected_cnv_type	X(LILRB3+LILRA6)	Y(LILRB3core/LILRA6core)
NA12413	CEU	EUR	CNV2_B1A1	2.2242	1.434
NA18959	JPT	EAS	CNV2_B1A1	2.1966	1.3111
NA19087	JPT	EAS	CNV2_B1A1	2.293	1.27
HG03166	ESN	AFR	CNV2_B2A0	2.0982	4
HG02144	ACB	AFR	CNV2_B2A0	2.0401	4
HG03279	ESN	AFR	CNV2_B2A0	1.9771	4
NA18858	YRI	AFR	CNV2_B2A0	1.9889	4
HG01626	IBS	EUR	CNV2_B2A0	2.1258	4
HG03159	ESN	AFR	CNV2_B2A0	2.0717	4
NA19121	YRI	AFR	CNV2_B2A0	1.9807	4
HG03163	ESN	AFR	CNV2_B2A0	1.9787	4
HG03118	ESN	AFR	CNV2_B2A0	2.0544	4
HG03352	ESN	AFR	CNV2_B2A0	1.984	4
NA19377	LWK	AFR	CNV2_B2A0	2.0033	4
HG02429	ACB	AFR	CNV3_B2A1	3.102	1.7082
HG01205	PUR	AMR	CNV3_B2A1	3.0051	2.0563
HG01858	KHV	EAS	CNV3_B2A1	3.129	2.2982
HG02439	ACB	AFR	CNV3_B2A1	2.8937	1.6244
HG02408	CDX	EAS	CNV3_B2A1	3.3308	1.9234
HG01204	PUR	AMR	CNV3_B2A1	3.4191	2.1121
HG02406	CDX	EAS	CNV3_B2A1	3.2964	1.9843
NA18562	CHB	EAS	CNV3_B2A1	3.1457	2.2296
HG03611	BEB	SAS	CNV3_B2A1	3.0755	2.0219
HG02425	PEL	AMR	CNV3_B2A1	3.204	1.6367
HG03559	MSL	AFR	CNV3_B2A1	3.0497	1.8742
HG03515	ESN	AFR	CNV3_B2A1	3.1385	1.979
NA18605	CHB	EAS	CNV3_B2A1	3.0542	1.9759
NA18636	CHB	EAS	CNV3_B2A1	3.0254	1.848
NA18633	CHB	EAS	CNV3_B2A1	3.1123	2.0662
HG03455	MSL	AFR	CNV3_B2A1	3.1225	2.037
HG03458	MSL	AFR	CNV3_B2A1	2.9167	2.215
NA18625	CHB	EAS	CNV3_B2A1	3.1699	1.9927
HG02522	KHV	EAS	CNV3_B2A1	2.9806	1.8654
NA19701	ASW	AFR	CNV3_B2A1	3.1326	1.9487
NA19703	ASW	AFR	CNV3_B2A1	2.9829	1.6012
NA19704	ASW	AFR	CNV3_B2A1	3.0779	2.2712
HG03488	PJL	SAS	CNV3_B2A1	3.0651	2.0303
NA19713	ASW	AFR	CNV3_B2A1	2.9437	1.9618
HG03511	ESN	AFR	CNV3_B2A1	3.0453	1.8285
HG02379	CDX	EAS	CNV3_B2A1	3.0635	1.754
HG02484	ACB	AFR	CNV3_B2A1	3.214	2.0381
HG02479	ACB	AFR	CNV3_B2A1	3.2786	1.7575
HG01242	PUR	AMR	CNV3_B2A1	3.0674	2.0747
HG02371	CDX	EAS	CNV3_B2A1	3.0849	2.0003
NA19916	ASW	AFR	CNV3_B2A1	3.1628	1.9554
NA19909	ASW	AFR	CNV3_B2A1	3.2077	1.7403
NA18517	YRI	AFR	CNV3_B2A1	2.9193	2.0064
NA20504	TSI	EUR	CNV3_B2A1	2.9488	2.0571
HG00619	CHS	EAS	CNV3_B2A1	2.9332	2.1577
NA18502	YRI	AFR	CNV3_B2A1	3.2222	2.0916
HG02256	ACB	AFR	CNV3_B2A1	3.0841	2.2041
HG03709	PJL	SAS	CNV3_B2A1	3.2197	1.9074
NA20356	ASW	AFR	CNV3_B2A1	3.1258	1.8728
HG00244	GBR	EUR	CNV3_B2A1	3.1428	1.795
HG01773	IBS	EUR	CNV3_B2A1	2.8204	2.0132
NA20544	TSI	EUR	CNV3_B2A1	2.9617	2.0952
HG02155	CDX	EAS	CNV3_B2A1	2.9904	2.0615
HG02153	CDX	EAS	CNV3_B2A1	2.9653	2.1296
HG02146	PEL	AMR	CNV3_B2A1	3.2329	1.9611
NA20758	TSI	EUR	CNV3_B2A1	3.1524	2.1591
NA18486	YRI	AFR	CNV3_B2A1	3.0954	1.8215
NA19904	ASW	AFR	CNV3_B2A1	3.1384	2.0438
NA20351	ASW	AFR	CNV3_B2A1	3.0288	1.9554
NA20339	ASW	AFR	CNV3_B2A1	3.0326	1.7261
NA19914	ASW	AFR	CNV3_B2A1	3.0986	1.9671
HG02582	GWD	AFR	CNV3_B2A1	3.0714	1.8096
HG02353	CDX	EAS	CNV3_B2A1	3.2339	2.0324
HG02351	CDX	EAS	CNV3_B2A1	3.153	1.9011
HG01697	IBS	EUR	CNV3_B2A1	3.0968	1.8736
NA20276	ASW	AFR	CNV3_B2A1	3.0919	1.7445
HG03687	STU	SAS	CNV3_B2A1	3.1706	1.8587
NA20278	ASW	AFR	CNV3_B2A1	3.1209	2.0294
HG02323	ACB	AFR	CNV3_B2A1	3.2131	1.8523
HG02318	ACB	AFR	CNV3_B2A1	3.032	1.8031
HG03663	PJL	SAS	CNV3_B2A1	3.1725	2.2462
HG00260	GBR	EUR	CNV3_B2A1	3.073	2.0484
NA20317	ASW	AFR	CNV3_B2A1	3.0091	2.015
NA20318	ASW	AFR	CNV3_B2A1	3.0746	1.7678
NA20282	ASW	AFR	CNV3_B2A1	3.3169	1.7298
NA19473	LWK	AFR	CNV3_B2A1	3.0943	1.9472
HG02629	GWD	AFR	CNV3_B2A1	2.8364	1.9291
HG03391	MSL	AFR	CNV3_B2A1	3.0529	1.7168
NA19214	YRI	AFR	CNV3_B2A1	3.2336	1.8933
HG03175	ESN	AFR	CNV3_B2A1	2.8943	1.9343
NA19201	YRI	AFR	CNV3_B2A1	3.0957	1.7167
HG02799	GWD	AFR	CNV3_B2A1	3.054	1.9967
NA18975	JPT	EAS	CNV3_B2A1	3.1526	2.0109
NA18980	JPT	EAS	CNV3_B2A1	2.9253	1.8986
HG02816	GWD	AFR	CNV3_B2A1	3.1333	1.9429
HG02819	GWD	AFR	CNV3_B2A1	3.0198	2.3103
NA18986	JPT	EAS	CNV3_B2A1	3.0613	1.7842
HG02860	GWD	AFR	CNV3_B2A1	3.1403	1.8988
HG00409	CHS	EAS	CNV3_B2A1	3.0304	1.9902
NA19141	YRI	AFR	CNV3_B2A1	2.9943	1.8559
NA19138	YRI	AFR	CNV3_B2A1	2.9396	2.0262
HG03126	ESN	AFR	CNV3_B2A1	2.9022	1.9233
HG00410	CHS	EAS	CNV3_B2A1	3.1624	2.0237
HG02879	GWD	AFR	CNV3_B2A1	2.9652	1.9031
HG00436	CHS	EAS	CNV3_B2A1	3.0325	2.3914
HG03063	MSL	AFR	CNV3_B2A1	3.0708	1.9064
HG03027	GWD	AFR	CNV3_B2A1	3.1855	1.7238
HG03079	MSL	AFR	CNV3_B2A1	3.0014	1.7468
NA19020	LWK	AFR	CNV3_B2A1	3.0567	1.7527
NA19012	JPT	EAS	CNV3_B2A1	3.1319	2.0764
HG03085	MSL	AFR	CNV3_B2A1	3.0804	1.9194
HG03198	ESN	AFR	CNV3_B2A1	3.1082	1.7461
NA19081	JPT	EAS	CNV3_B2A1	3.1442	2.1073
HG00513	CHS	EAS	CNV3_B2A1	3.2048	1.8925
HG02953	ESN	AFR	CNV3_B2A1	2.9661	2.0614
NA19092	YRI	AFR	CNV3_B2A1	3.2784	1.918
NA19096	YRI	AFR	CNV3_B2A1	2.9569	2.022
HG02941	ESN	AFR	CNV3_B2A1	2.9624	1.6904
NA19108	YRI	AFR	CNV3_B2A1	3.1391	2.093
NA19003	JPT	EAS	CNV3_B2A1	2.9764	1.9049
NA19235	YRI	AFR	CNV3_B2A1	2.869	1.8633
NA19238	YRI	AFR	CNV3_B2A1	3.0567	2.4301
NA19308	LWK	AFR	CNV3_B2A1	3.1944	1.7909
HG03343	ESN	AFR	CNV3_B2A1	3.1537	2.0681
NA19399	LWK	AFR	CNV3_B2A1	2.9749	2.0859
NA18876	YRI	AFR	CNV3_B2A1	3.1776	1.9052
NA18874	YRI	AFR	CNV3_B2A1	3.0623	1.6417
NA18871	YRI	AFR	CNV3_B2A1	3.0035	1.9141
NA18870	YRI	AFR	CNV3_B2A1	3.0337	1.9141
NA18881	YRI	AFR	CNV3_B2A1	2.8418	2.0052
NA19431	LWK	AFR	CNV3_B2A1	2.9679	1.8885
HG01311	PUR	AMR	CNV3_B2A1	3.1034	1.9677
HG00583	CHS	EAS	CNV3_B2A1	3.0421	1.9773
HG02138	KHV	EAS	CNV3_B2A1	3.2716	1.9642
NA19446	LWK	AFR	CNV3_B2A1	3.0684	1.7522
NA19451	LWK	AFR	CNV3_B2A1	3.1069	2.0702
HG03380	MSL	AFR	CNV3_B2A1	3.1529	1.9253
HG03366	ESN	AFR	CNV3_B2A1	3.1482	2.2421
HG02589	GWD	AFR	CNV3_B2A1	3.0872	1.8494
HG01572	PEL	AMR	CNV3_B2A1	3.0145	1.9851
HG02675	GWD	AFR	CNV3_B2A1	2.9606	1.754
HG02734	PJL	SAS	CNV3_B2A1	2.9758	1.5622
HG03246	GWD	AFR	CNV3_B2A1	3.0493	2.0563
HG03265	ESN	AFR	CNV3_B2A1	2.8481	1.9793
NA19323	LWK	AFR	CNV3_B2A1	3.0607	1.6338
NA19334	LWK	AFR	CNV3_B2A1	3.0477	1.6334
HG02703	GWD	AFR	CNV3_B2A1	3.0483	1.9509
NA18907	YRI	AFR	CNV3_B2A1	3.0944	1.9566
NA18923	YRI	AFR	CNV3_B2A1	3.0658	1.7693
HG03304	ESN	AFR	CNV3_B2A1	3.1664	2.1653
HG03311	ESN	AFR	CNV3_B2A1	2.9953	1.7429
NA19379	LWK	AFR	CNV3_B2A1	2.9298	2.3412
NA18910	YRI	AFR	CNV3_B2A1	2.8929	2.0127
NA18909	YRI	AFR	CNV3_B2A1	3.1482	1.9928
HG03313	ESN	AFR	CNV3_B2A1	2.9051	1.8513
NA19375	LWK	AFR	CNV3_B2A1	3.0063	1.681
HG00181	FIN	EUR	CNV3_B2A1	3.1724	2.1935
NA19908	ASW	AFR	CNV3_B2A1	3.0448	1.7203
HG03054	MSL	AFR	CNV3_B2A1	2.9558	1.8044
HG02107	ACB	AFR	CNV3_B2A1	2.9416	2.2886
HG01855	KHV	EAS	CNV3_B2A1	3.1671	2.1369
HG01847	KHV	EAS	CNV3_B2A1	3.0916	1.7626
HG01915	ACB	AFR	CNV3_B2A1	2.9364	1.4657
HG02081	KHV	EAS	CNV3_B2A1	3.0523	2.0825
HG03823	BEB	SAS	CNV3_B2A1	3.2386	1.8851
HG03978	ITU	SAS	CNV3_B2A1	3.0286	1.9389
HG00978	CDX	EAS	CNV3_B2A1	2.8976	1.8286
HG04164	BEB	SAS	CNV3_B2A1	2.9628	2.0415
HG01932	PEL	AMR	CNV3_B2A1	3.248	2.0566
HG04177	BEB	SAS	CNV3_B2A1	3.1068	1.6894
HG01796	CDX	EAS	CNV3_B2A1	3.073	2.0553
NA20818	TSI	EUR	CNV3_B2A1	2.9677	1.9551
HG00701	CHS	EAS	CNV3_B2A1	3.1353	1.9733
HG02051	ACB	AFR	CNV3_B2A1	2.9883	1.6499
HG00704	CHS	EAS	CNV3_B2A1	3.0389	2.1736
HG01956	ACB	AFR	CNV3_B2A1	3.1228	1.7375
HG03931	BEB	SAS	CNV3_B2A1	3.1295	2.2178
HG01095	PUR	AMR	CNV3_B2A1	3.3374	1.7715
NA20888	GIH	SAS	CNV3_B2A1	3.0896	2.116
HG02013	ACB	AFR	CNV3_B2A1	2.9615	1.7913
HG01988	ACB	AFR	CNV3_B2A1	3.2282	1.8737
HG01990	ACB	AFR	CNV3_B2A1	3.1865	1.9539
NA21123	GIH	SAS	CNV3_B2A1	3.1031	1.7681
HG01871	KHV	EAS	CNV3_B2A1	3.1075	2.0105
HG02002	PEL	AMR	CNV3_B2A1	3.0039	1.8241
NA21143	GIH	SAS	CNV3_B2A1	3.1356	2.2094
HG02128	KHV	EAS	CNV3_B2A1	3.0527	1.8029
HG03099	ESN	AFR	CNV4_B2A2	3.9918	0.8964
HG04042	STU	SAS	CNV4_B2A2	4.1324	1.0703
HG03951	STU	SAS	CNV4_B2A2	4.1142	1.025
HG03301	ESN	AFR	CNV4_B2A2	4.056	1.0659
HG01323	PUR	AMR	CNV4_B2A2	4.2353	1.1037
HG03950	STU	SAS	CNV4_B2A2	4.1326	0.9384
HG03949	STU	SAS	CNV4_B2A2	4.0299	1.0334
HG01073	PUR	AMR	CNV4_B2A2	4.1808	1.0985
HG03945	STU	SAS	CNV4_B2A2	4.0142	0.9765
HG03944	STU	SAS	CNV4_B2A2	3.931	0.9489
HG01075	PUR	AMR	CNV4_B2A2	3.8929	0.9655
HG03940	BEB	SAS	CNV4_B2A2	3.9293	0.9716
HG01393	PUR	AMR	CNV4_B2A2	4.006	0.8778
HG03934	BEB	SAS	CNV4_B2A2	4.206	0.9523
HG03926	BEB	SAS	CNV4_B2A2	4.1649	1.2095
HG03069	MSL	AFR	CNV4_B2A2	3.9836	1.0581
HG03925	BEB	SAS	CNV4_B2A2	4.0924	1.013
HG03300	ESN	AFR	CNV4_B2A2	3.9696	1.0074
HG01325	PUR	AMR	CNV4_B2A2	4.0771	1.0419
HG03247	GWD	AFR	CNV4_B2A2	3.9915	0.9179
HG01390	CLM	AMR	CNV4_B2A2	4.0202	0.9923
HG01344	CLM	AMR	CNV4_B2A2	3.9258	0.9724
HG03965	ITU	SAS	CNV4_B2A2	4.0853	1.1004
HG03963	ITU	SAS	CNV4_B2A2	4.0077	0.9578
HG01392	PUR	AMR	CNV4_B2A2	4.2179	0.9302
HG03270	ESN	AFR	CNV4_B2A2	3.9313	1.0578
HG03298	ESN	AFR	CNV4_B2A2	3.9866	0.9554
HG03072	MSL	AFR	CNV4_B2A2	3.804	0.9227
HG03960	ITU	SAS	CNV4_B2A2	4.1592	1.0466
HG03280	ESN	AFR	CNV4_B2A2	4.1599	1.052
HG01326	PUR	AMR	CNV4_B2A2	4.1821	0.9104
HG01072	PUR	AMR	CNV4_B2A2	4.2751	1.0494
HG03953	STU	SAS	CNV4_B2A2	4.0269	0.9549
HG03294	ESN	AFR	CNV4_B2A2	3.988	0.91
HG03295	ESN	AFR	CNV4_B2A2	4.1252	1.0672
HG01334	GBR	EUR	CNV4_B2A2	3.9746	0.9695
HG03342	ESN	AFR	CNV4_B2A2	4.2188	1.0032
HG01083	PUR	AMR	CNV4_B2A2	4.065	0.9705
HG01312	PUR	AMR	CNV4_B2A2	4.1128	0.9721
HG01308	PUR	AMR	CNV4_B2A2	4.0072	1.0036
HG03900	STU	SAS	CNV4_B2A2	4.1504	1.0393
HG01396	PUR	AMR	CNV4_B2A2	4.0415	0.9806
HG03382	MSL	AFR	CNV4_B2A2	4.1337	0.983
HG03388	MSL	AFR	CNV4_B2A2	3.8891	0.9897
HG03899	STU	SAS	CNV4_B2A2	3.9569	0.993
HG01303	PUR	AMR	CNV4_B2A2	4.2429	0.9616
HG01302	PUR	AMR	CNV4_B2A2	4.0838	0.8663
HG01286	PUR	AMR	CNV4_B2A2	4.0366	1.1765
HG01284	CLM	AMR	CNV4_B2A2	4.0094	0.9195
HG03419	MSL	AFR	CNV4_B2A2	3.8888	0.9222
HG03428	MSL	AFR	CNV4_B2A2	4.0332	0.9151
HG03432	MSL	AFR	CNV4_B2A2	3.8261	0.9805
HG03898	STU	SAS	CNV4_B2A2	3.9644	1.0287
HG03433	MSL	AFR	CNV4_B2A2	3.9288	0.9835
HG03376	MSL	AFR	CNV4_B2A2	4.1818	1.1565
HG03058	MSL	AFR	CNV4_B2A2	3.9938	0.9848
HG03372	ESN	AFR	CNV4_B2A2	4.1495	0.9604
HG03370	ESN	AFR	CNV4_B2A2	4.1414	0.9484
HG01085	PUR	AMR	CNV4_B2A2	4.0616	0.935
HG03919	BEB	SAS	CNV4_B2A2	4.0735	1.0794
HG01086	PUR	AMR	CNV4_B2A2	3.9636	1.1032
HG03916	BEB	SAS	CNV4_B2A2	4.0894	1.0712
HG03913	BEB	SAS	CNV4_B2A2	4.132	0.9916
HG03061	MSL	AFR	CNV4_B2A2	4.1185	0.9565
HG03354	ESN	AFR	CNV4_B2A2	4.1517	0.9821
HG03077	MSL	AFR	CNV4_B2A2	4.1053	1.0528
HG03911	BEB	SAS	CNV4_B2A2	4.1423	0.897
HG01089	PUR	AMR	CNV4_B2A2	4.1463	1.0088
HG03908	BEB	SAS	CNV4_B2A2	4.2062	1.0226
HG03907	BEB	SAS	CNV4_B2A2	3.9521	1.013
HG03905	BEB	SAS	CNV4_B2A2	4.0685	1.0384
HG03902	BEB	SAS	CNV4_B2A2	4.2057	1.0665
HG03060	MSL	AFR	CNV4_B2A2	3.9176	1.0221
HG03369	ESN	AFR	CNV4_B2A2	4.1053	0.9655
HG03363	ESN	AFR	CNV4_B2A2	4.2366	0.8569
HG03097	MSL	AFR	CNV4_B2A2	4.1074	1.017
HG01067	PUR	AMR	CNV4_B2A2	4.0972	0.97
HG03240	GWD	AFR	CNV4_B2A2	4.0491	1.0051
HG03123	ESN	AFR	CNV4_B2A2	4.1893	0.9846
HG03124	ESN	AFR	CNV4_B2A2	3.8551	1.0801
HG04014	ITU	SAS	CNV4_B2A2	4.141	0.9782
HG01377	CLM	AMR	CNV4_B2A2	4.2121	0.9765
HG04006	STU	SAS	CNV4_B2A2	4.0614	0.9703
HG04003	STU	SAS	CNV4_B2A2	4.2504	0.9668
HG03127	ESN	AFR	CNV4_B2A2	4.1228	0.8634
HG01058	PUR	AMR	CNV4_B2A2	4.0911	1.0253
HG04001	ITU	SAS	CNV4_B2A2	3.8503	1.017
HG03999	STU	SAS	CNV4_B2A2	4.1147	1.0804
HG03130	ESN	AFR	CNV4_B2A2	4.1034	0.9193
HG03998	STU	SAS	CNV4_B2A2	4.119	0.9561
HG03995	STU	SAS	CNV4_B2A2	4.0854	1.0145
HG01365	CLM	AMR	CNV4_B2A2	3.8721	0.8748
HG01362	CLM	AMR	CNV4_B2A2	3.9362	0.9598
HG01369	CLM	AMR	CNV4_B2A2	3.9235	1.0702
HG03120	ESN	AFR	CNV4_B2A2	4.2713	0.932
HG04015	ITU	SAS	CNV4_B2A2	4.0435	0.985
HG04017	ITU	SAS	CNV4_B2A2	3.9649	0.9826
HG03103	ESN	AFR	CNV4_B2A2	4.0504	0.9833
HG04025	ITU	SAS	CNV4_B2A2	4.0451	1.0104
HG01859	KHV	EAS	CNV4_B2A2	4.2372	0.9699
HG04022	ITU	SAS	CNV4_B2A2	3.826	0.9936
HG04020	ITU	SAS	CNV4_B2A2	3.7987	1.0802
HG03105	ESN	AFR	CNV4_B2A2	3.9685	1.0592
HG01054	PUR	AMR	CNV4_B2A2	4.1365	1.0266
HG03135	ESN	AFR	CNV4_B2A2	4.1486	0.9817
HG03108	ESN	AFR	CNV4_B2A2	4.064	0.9313
HG03096	MSL	AFR	CNV4_B2A2	3.8608	0.9584
HG03111	ESN	AFR	CNV4_B2A2	4.0681	1.1101
HG03095	MSL	AFR	CNV4_B2A2	4.2223	1.021
HG03112	ESN	AFR	CNV4_B2A2	4.162	1.1508
HG03117	ESN	AFR	CNV4_B2A2	3.9846	0.8852
HG04026	ITU	SAS	CNV4_B2A2	4.1244	1.132
HG01055	PUR	AMR	CNV4_B2A2	3.9286	0.9238
HG03109	ESN	AFR	CNV4_B2A2	3.881	1.0399
HG03136	ESN	AFR	CNV4_B2A2	4.0496	0.9135
HG01359	CLM	AMR	CNV4_B2A2	4.1544	0.972
HG03991	STU	SAS	CNV4_B2A2	4.1787	1.0481
HG03974	ITU	SAS	CNV4_B2A2	4.0542	0.9997
HG03199	ESN	AFR	CNV4_B2A2	4.0522	1.2262
HG01051	PUR	AMR	CNV4_B2A2	4.2846	0.9597
HG03202	ESN	AFR	CNV4_B2A2	4.0383	0.9163
HG03897	STU	SAS	CNV4_B2A2	4.1521	1.0566
HG03209	MSL	AFR	CNV4_B2A2	4.0333	1.0316
HG03212	MSL	AFR	CNV4_B2A2	4.3077	1.1272
HG03196	ESN	AFR	CNV4_B2A2	4.0711	0.9531
HG03224	MSL	AFR	CNV4_B2A2	4.1763	1.1193
HG03971	ITU	SAS	CNV4_B2A2	4.0719	0.8989
HG03228	PJL	SAS	CNV4_B2A2	3.8773	1.0485
HG03078	MSL	AFR	CNV4_B2A2	4.1446	0.9586
HG01353	CLM	AMR	CNV4_B2A2	4.141	0.9563
HG03235	PJL	SAS	CNV4_B2A2	3.9333	0.8992
HG01348	CLM	AMR	CNV4_B2A2	4.1821	0.991
HG03238	PJL	SAS	CNV4_B2A2	4.0754	1.0739
HG03225	MSL	AFR	CNV4_B2A2	4.1152	0.8471
HG03241	GWD	AFR	CNV4_B2A2	4.1976	1.0118
HG01389	CLM	AMR	CNV4_B2A2	4.0954	0.9831
HG03190	ESN	AFR	CNV4_B2A2	4.0611	1.057
HG01061	PUR	AMR	CNV4_B2A2	4.0749	1.024
HG03989	STU	SAS	CNV4_B2A2	4.0348	0.9857
HG04029	STU	SAS	CNV4_B2A2	4.2054	0.9214
HG03160	ESN	AFR	CNV4_B2A2	3.9989	0.903
HG03162	ESN	AFR	CNV4_B2A2	3.9109	1.0718
HG03986	STU	SAS	CNV4_B2A2	3.9583	0.9626
HG03985	STU	SAS	CNV4_B2A2	4.158	0.9583
HG03195	ESN	AFR	CNV4_B2A2	3.9854	0.9202
HG01052	PUR	AMR	CNV4_B2A2	3.8391	0.962
HG01384	CLM	AMR	CNV4_B2A2	4.0173	0.8828
HG04035	STU	SAS	CNV4_B2A2	3.9301	1.0005
HG01063	PUR	AMR	CNV4_B2A2	4.1853	0.8903
HG01357	CLM	AMR	CNV4_B2A2	4.4004	1.0111
HG03172	ESN	AFR	CNV4_B2A2	4.0358	1.0073
HG03976	ITU	SAS	CNV4_B2A2	4.0003	0.962
HG03189	ESN	AFR	CNV4_B2A2	4.0195	0.9697
HG03084	MSL	AFR	CNV4_B2A2	4.1291	0.8585
HG01064	PUR	AMR	CNV4_B2A2	3.9868	0.9696
HG03778	ITU	SAS	CNV4_B2A2	4.0241	0.9348
HG03439	MSL	AFR	CNV4_B2A2	3.8601	0.9827
HG03690	STU	SAS	CNV4_B2A2	4.1265	0.9888
HG03812	BEB	SAS	CNV4_B2A2	3.8318	0.9902
HG03691	STU	SAS	CNV4_B2A2	4.039	1.0235
HG03692	STU	SAS	CNV4_B2A2	4.024	1.1072
HG01182	PUR	AMR	CNV4_B2A2	4.2232	0.8562
HG03694	STU	SAS	CNV4_B2A2	4.1453	0.8998
HG03809	BEB	SAS	CNV4_B2A2	4.0542	1.0295
HG03695	STU	SAS	CNV4_B2A2	3.9532	1.0163
HG03808	BEB	SAS	CNV4_B2A2	4.0461	1.0724
HG03805	BEB	SAS	CNV4_B2A2	4.0791	1.0829
HG03696	STU	SAS	CNV4_B2A2	4.224	1.0355
HG03697	STU	SAS	CNV4_B2A2	4.1352	1.0317
HG01177	PUR	AMR	CNV4_B2A2	4.3337	0.9925
HG03702	PJL	SAS	CNV4_B2A2	4.1004	1.0399
HG03703	PJL	SAS	CNV4_B2A2	4.2342	1.0577
HG03803	BEB	SAS	CNV4_B2A2	4.0748	1.152
HG03802	BEB	SAS	CNV4_B2A2	3.991	1.0371
HG03814	BEB	SAS	CNV4_B2A2	4.0593	0.9889
HG03689	STU	SAS	CNV4_B2A2	4.1541	0.9883
HG03815	BEB	SAS	CNV4_B2A2	4.0346	1.0543
HG03686	STU	SAS	CNV4_B2A2	3.8791	0.981
HG01110	PUR	AMR	CNV4_B2A2	3.8885	0.9759
HG03836	STU	SAS	CNV4_B2A2	3.9451	1.08
HG03653	PJL	SAS	CNV4_B2A2	4.11	1.0592
HG03832	BEB	SAS	CNV4_B2A2	3.981	0.9651
HG03660	PJL	SAS	CNV4_B2A2	3.969	0.9833
HG03830	BEB	SAS	CNV4_B2A2	4.0719	0.9604
HG03829	BEB	SAS	CNV4_B2A2	4.2135	0.9744
HG03824	BEB	SAS	CNV4_B2A2	3.9485	1.0397
HG01176	PUR	AMR	CNV4_B2A2	4.0811	1.0648
HG03667	PJL	SAS	CNV4_B2A2	3.8646	1.0794
HG03673	STU	SAS	CNV4_B2A2	4.4427	1.117
HG03821	BEB	SAS	CNV4_B2A2	4.0458	0.9868
HG03679	STU	SAS	CNV4_B2A2	4.0581	0.8362
HG03680	STU	SAS	CNV4_B2A2	4.0375	0.9512
HG03681	STU	SAS	CNV4_B2A2	3.9097	1.0187
HG03684	STU	SAS	CNV4_B2A2	4.0507	1.1116
HG03817	BEB	SAS	CNV4_B2A2	3.8293	0.9345
HG03685	STU	SAS	CNV4_B2A2	3.8769	1.0691
HG03672	STU	SAS	CNV4_B2A2	3.877	1.0848
HG03706	PJL	SAS	CNV4_B2A2	4.0805	1.0057
HG03708	PJL	SAS	CNV4_B2A2	3.9195	0.9938
HG01113	CLM	AMR	CNV4_B2A2	4.1202	0.9452
HG03753	STU	SAS	CNV4_B2A2	4.0944	0.9286
HG03789	ITU	SAS	CNV4_B2A2	4.0043	0.9708
HG03788	ITU	SAS	CNV4_B2A2	4.0027	1.0104
HG01139	CLM	AMR	CNV4_B2A2	4.2432	1.0621
HG03787	ITU	SAS	CNV4_B2A2	3.965	1.1174
HG03756	STU	SAS	CNV4_B2A2	4.1717	1.0179
HG03757	STU	SAS	CNV4_B2A2	4.0937	0.9722
HG03762	PJL	SAS	CNV4_B2A2	4.0942	1.0978
HG03752	STU	SAS	CNV4_B2A2	3.9912	1.0444
HG03765	PJL	SAS	CNV4_B2A2	4.0535	0.9915
HG03785	ITU	SAS	CNV4_B2A2	4.1044	1.0388
HG03767	PJL	SAS	CNV4_B2A2	3.8885	1.0534
HG03770	ITU	SAS	CNV4_B2A2	4.198	0.9767
HG03771	ITU	SAS	CNV4_B2A2	4.1164	0.9994
HG03775	ITU	SAS	CNV4_B2A2	3.7329	0.9738
HG03782	ITU	SAS	CNV4_B2A2	3.8757	0.9175
HG03777	ITU	SAS	CNV4_B2A2	4.0993	0.9738
HG01130	CLM	AMR	CNV4_B2A2	3.8753	1.1311
HG03786	ITU	SAS	CNV4_B2A2	3.8967	0.983
HG03838	STU	SAS	CNV4_B2A2	4.071	1.0266
HG03746	STU	SAS	CNV4_B2A2	4.1514	0.9975
HG03744	STU	SAS	CNV4_B2A2	3.9616	0.8877
HG01174	PUR	AMR	CNV4_B2A2	4.2481	1.05
HG03792	ITU	SAS	CNV4_B2A2	4.2553	1.1104
HG03790	ITU	SAS	CNV4_B2A2	4.1125	0.9991
HG01170	PUR	AMR	CNV4_B2A2	3.9943	1.0464
HG01168	PUR	AMR	CNV4_B2A2	4.2443	1.0169
HG03716	ITU	SAS	CNV4_B2A2	4.0634	1.0296
HG03718	ITU	SAS	CNV4_B2A2	4.0718	0.9201
HG03720	ITU	SAS	CNV4_B2A2	4.3124	1.0099
HG01148	CLM	AMR	CNV4_B2A2	4.1208	0.9903
HG03722	ITU	SAS	CNV4_B2A2	4.2227	0.9438
HG01161	PUR	AMR	CNV4_B2A2	4.1134	0.9138
HG03733	STU	SAS	CNV4_B2A2	4.0352	0.9726
HG03736	STU	SAS	CNV4_B2A2	4.0062	0.948
HG01149	CLM	AMR	CNV4_B2A2	4.0788	0.9805
HG03740	STU	SAS	CNV4_B2A2	4.1948	0.9889
HG03741	STU	SAS	CNV4_B2A2	4.0429	0.997
HG03742	ITU	SAS	CNV4_B2A2	3.9397	0.9864
HG03743	STU	SAS	CNV4_B2A2	3.8327	0.9402
HG03730	ITU	SAS	CNV4_B2A2	4.1965	0.8563
HG03437	MSL	AFR	CNV4_B2A2	4.1134	0.9967
HG03649	PJL	SAS	CNV4_B2A2	4.0605	1.0134
HG03644	STU	SAS	CNV4_B2A2	3.9088	0.7721
HG03479	MSL	AFR	CNV4_B2A2	3.9031	0.9881
HG01260	CLM	AMR	CNV4_B2A2	3.9568	0.9855
HG03875	ITU	SAS	CNV4_B2A2	4.0124	1.001
HG03874	ITU	SAS	CNV4_B2A2	4.0113	0.9763
HG03490	PJL	SAS	CNV4_B2A2	4.0633	1.0029
HG01254	CLM	AMR	CNV4_B2A2	3.9629	0.8937
HG03873	ITU	SAS	CNV4_B2A2	4.2365	0.9912
HG03514	ESN	AFR	CNV4_B2A2	3.8129	1.0876
HG03871	ITU	SAS	CNV4_B2A2	4.1048	1.0058
HG03517	ESN	AFR	CNV4_B2A2	4.052	0.9967
HG01097	PUR	AMR	CNV4_B2A2	4.2641	0.8859
HG03518	ESN	AFR	CNV4_B2A2	4.0722	0.9852
HG03869	ITU	SAS	CNV4_B2A2	4.1972	1.0502
HG01253	CLM	AMR	CNV4_B2A2	3.9983	0.9664
HG03538	GWD	AFR	CNV4_B2A2	3.9592	0.9709
HG01098	PUR	AMR	CNV4_B2A2	4.1695	1.076
HG01248	PUR	AMR	CNV4_B2A2	4.1133	0.9038
HG03884	STU	SAS	CNV4_B2A2	4.0847	1.0078
HG03885	STU	SAS	CNV4_B2A2	3.7936	1.0264
HG01271	CLM	AMR	CNV4_B2A2	4.0843	0.9455
HG03476	MSL	AFR	CNV4_B2A2	4.11	0.9951
HG03442	MSL	AFR	CNV4_B2A2	4.1154	1.0143
HG03895	STU	SAS	CNV4_B2A2	4.047	0.9789
HG01280	CLM	AMR	CNV4_B2A2	4.1176	0.9716
HG03779	ITU	SAS	CNV4_B2A2	4.2124	1.0245
HG03894	STU	SAS	CNV4_B2A2	4.1146	1.0167
HG03449	MSL	AFR	CNV4_B2A2	4.1888	1.0439
HG03451	MSL	AFR	CNV4_B2A2	3.9697	0.9878
HG03452	MSL	AFR	CNV4_B2A2	3.9779	0.9896
HG01247	PUR	AMR	CNV4_B2A2	4.0721	0.9451
HG03890	STU	SAS	CNV4_B2A2	4.0187	0.9012
HG03888	STU	SAS	CNV4_B2A2	4.1653	0.9488
HG03461	MSL	AFR	CNV4_B2A2	4.1638	1.0463
HG03887	STU	SAS	CNV4_B2A2	4.0326	0.9872
HG03464	MSL	AFR	CNV4_B2A2	4.0493	0.9071
HG03470	MSL	AFR	CNV4_B2A2	4.0323	0.9822
HG03886	STU	SAS	CNV4_B2A2	4.1127	1.0483
HG03472	MSL	AFR	CNV4_B2A2	4.2301	0.9833
HG03473	MSL	AFR	CNV4_B2A2	4.024	0.9086
HG01277	CLM	AMR	CNV4_B2A2	4.1605	1.0893
HG03867	ITU	SAS	CNV4_B2A2	4.1195	1.0542
HG03556	MSL	AFR	CNV4_B2A2	4.1538	0.9175
HG03557	MSL	AFR	CNV4_B2A2	3.9216	0.9206
HG03616	BEB	SAS	CNV4_B2A2	3.8901	1.0544
HG03619	PJL	SAS	CNV4_B2A2	4.2061	0.9579
HG03625	PJL	SAS	CNV4_B2A2	4.0198	1.0511
HG03629	PJL	SAS	CNV4_B2A2	4.1879	1.0137
HG03631	PJL	SAS	CNV4_B2A2	4.1335	0.8529
HG03857	STU	SAS	CNV4_B2A2	4.057	0.9262
HG03856	STU	SAS	CNV4_B2A2	4.0972	0.9736
HG03055	MSL	AFR	CNV4_B2A2	4.1118	0.9904
HG03615	BEB	SAS	CNV4_B2A2	4.0523	1.0149
HG03854	STU	SAS	CNV4_B2A2	4.1248	0.9888
HG03851	STU	SAS	CNV4_B2A2	3.9113	0.96
HG03850	STU	SAS	CNV4_B2A2	3.9026	1.0596
HG03636	PJL	SAS	CNV4_B2A2	4.0925	1.0118
HG03640	PJL	SAS	CNV4_B2A2	4.2507	1.0118
HG03642	STU	SAS	CNV4_B2A2	4.313	0.9676
HG03849	STU	SAS	CNV4_B2A2	4.1898	1.0403
HG03846	STU	SAS	CNV4_B2A2	3.8291	1.1193
HG03643	STU	SAS	CNV4_B2A2	4.1074	1.0045
HG03634	PJL	SAS	CNV4_B2A2	3.9843	1.092
HG03645	STU	SAS	CNV4_B2A2	3.9601	0.9307
HG03604	BEB	SAS	CNV4_B2A2	4.031	0.9521
HG03600	BEB	SAS	CNV4_B2A2	4.048	1.0412
HG03866	ITU	SAS	CNV4_B2A2	4.1219	0.9783
HG03864	ITU	SAS	CNV4_B2A2	3.9727	1.0052
HG03863	ITU	SAS	CNV4_B2A2	4.012	1.1007
HG01101	PUR	AMR	CNV4_B2A2	4.1163	0.9696
HG01102	PUR	AMR	CNV4_B2A2	4.0004	0.9345
HG03565	MSL	AFR	CNV4_B2A2	4.1299	0.8994
HG03567	MSL	AFR	CNV4_B2A2	4.074	1.0872
HG03571	MSL	AFR	CNV4_B2A2	4.0854	1.0152
HG03603	BEB	SAS	CNV4_B2A2	4.1123	0.9968
HG01104	PUR	AMR	CNV4_B2A2	4.3233	1.0455
HG01198	PUR	AMR	CNV4_B2A2	4.1029	1.0014
HG03578	MSL	AFR	CNV4_B2A2	4.1516	1.0717
HG03583	MSL	AFR	CNV4_B2A2	4.0934	1.0467
HG03589	BEB	SAS	CNV4_B2A2	4.1019	1.0123
HG03593	BEB	SAS	CNV4_B2A2	4.1944	0.9566
HG03594	BEB	SAS	CNV4_B2A2	4.0918	1.0857
HG03595	BEB	SAS	CNV4_B2A2	4.1214	1.1307
HG03598	BEB	SAS	CNV4_B2A2	4.082	1.0893
HG03575	MSL	AFR	CNV4_B2A2	4.01	1.0111
HG03446	MSL	AFR	CNV4_B2A2	3.9122	1.0151
HG02870	GWD	AFR	CNV4_B2A2	3.9955	0.9219
HG03049	GWD	AFR	CNV4_B2A2	4.2126	1.0765
HG01786	IBS	EUR	CNV4_B2A2	4.2581	0.9955
HG02127	KHV	EAS	CNV4_B2A2	4.0948	1.0501
HG02130	KHV	EAS	CNV4_B2A2	4.3329	1.0338
HG02131	KHV	EAS	CNV4_B2A2	3.9831	0.8692
HG02133	KHV	EAS	CNV4_B2A2	4.2825	1.0316
HG02134	KHV	EAS	CNV4_B2A2	3.996	1.0557
HG02136	KHV	EAS	CNV4_B2A2	4.2587	0.9692
HG02137	KHV	EAS	CNV4_B2A2	4.2353	1.0018
HG02139	KHV	EAS	CNV4_B2A2	4.4257	1.0904
HG02140	KHV	EAS	CNV4_B2A2	4.2959	1.0165
HG02141	KHV	EAS	CNV4_B2A2	3.984	1.1736
HG02142	KHV	EAS	CNV4_B2A2	4.1506	1.0062
HG02147	PEL	AMR	CNV4_B2A2	3.8939	1.0574
HG02150	PEL	AMR	CNV4_B2A2	4.228	0.9903
HG02151	CDX	EAS	CNV4_B2A2	3.9607	1.0757
HG02152	CDX	EAS	CNV4_B2A2	4.2253	0.9972
HG02154	CDX	EAS	CNV4_B2A2	4.2096	1.0886
HG02156	CDX	EAS	CNV4_B2A2	3.9849	0.9413
HG02164	CDX	EAS	CNV4_B2A2	4.0638	0.9865
HG02165	CDX	EAS	CNV4_B2A2	4.0362	0.9768
HG02166	CDX	EAS	CNV4_B2A2	4.0643	0.915
HG02121	KHV	EAS	CNV4_B2A2	4.1563	1.0423
HG01784	IBS	EUR	CNV4_B2A2	4.2213	0.9925
HG02116	KHV	EAS	CNV4_B2A2	4.3482	1.1117
HG01789	GBR	EUR	CNV4_B2A2	4.2258	1.0115
HG02067	KHV	EAS	CNV4_B2A2	4.1728	1.0066
HG01795	CDX	EAS	CNV4_B2A2	3.9534	0.9209
HG02070	KHV	EAS	CNV4_B2A2	4.346	0.9938
HG02072	KHV	EAS	CNV4_B2A2	4.2241	1.1078
HG02073	KHV	EAS	CNV4_B2A2	4.1611	0.9814
HG02075	KHV	EAS	CNV4_B2A2	4.2982	0.9254
HG02076	KHV	EAS	CNV4_B2A2	3.939	1.0109
HG02078	KHV	EAS	CNV4_B2A2	4.0558	0.9128
HG02079	KHV	EAS	CNV4_B2A2	4.1617	1.0425
HG02082	KHV	EAS	CNV4_B2A2	4.0484	0.969
HG02084	KHV	EAS	CNV4_B2A2	4.0068	0.8838
HG02085	KHV	EAS	CNV4_B2A2	4.1212	1.0272
HG02086	KHV	EAS	CNV4_B2A2	4.0872	0.9439
HG02087	KHV	EAS	CNV4_B2A2	4.2231	1.1526
HG02088	KHV	EAS	CNV4_B2A2	4.1944	1.105
HG02089	PEL	AMR	CNV4_B2A2	3.9159	0.8888
HG01794	CDX	EAS	CNV4_B2A2	4.3225	1.014
HG01791	GBR	EUR	CNV4_B2A2	3.9979	0.9098
HG02104	PEL	AMR	CNV4_B2A2	4.2001	1.0387
HG02105	PEL	AMR	CNV4_B2A2	4.1942	0.8862
HG02108	ACB	AFR	CNV4_B2A2	4.2863	0.9587
HG02113	KHV	EAS	CNV4_B2A2	4.2607	1.0876
HG02179	CDX	EAS	CNV4_B2A2	4.1808	0.9265
HG02180	CDX	EAS	CNV4_B2A2	4.292	1.071
HG02181	CDX	EAS	CNV4_B2A2	4.1781	0.9787
HG02281	ACB	AFR	CNV4_B2A2	4.0008	0.9948
HG02282	ACB	AFR	CNV4_B2A2	4.0888	1.0627
HG01757	IBS	EUR	CNV4_B2A2	4.2566	1.0347
HG02284	ACB	AFR	CNV4_B2A2	4.0759	0.9101
HG01756	IBS	EUR	CNV4_B2A2	4.1116	1.073
HG01747	IBS	EUR	CNV4_B2A2	4.1106	0.9618
HG02291	PEL	AMR	CNV4_B2A2	4.11	0.9191
HG02292	PEL	AMR	CNV4_B2A2	4.012	0.9217
HG02298	PEL	AMR	CNV4_B2A2	4.0738	1.1002
HG02299	PEL	AMR	CNV4_B2A2	3.953	1.0806
HG01746	IBS	EUR	CNV4_B2A2	4.1709	1.0718
HG02304	PEL	AMR	CNV4_B2A2	4.3985	0.9841
HG01710	IBS	EUR	CNV4_B2A2	4.0941	0.9782
HG01709	IBS	EUR	CNV4_B2A2	4.1771	0.9928
HG02309	ACB	AFR	CNV4_B2A2	4.0135	0.8442
HG02312	PEL	AMR	CNV4_B2A2	4.197	1.0291
HG01708	IBS	EUR	CNV4_B2A2	4.1834	0.9852
HG02317	ACB	AFR	CNV4_B2A2	4.2779	0.9618
HG02330	ACB	AFR	CNV4_B2A2	4.2489	0.9761
HG01699	IBS	EUR	CNV4_B2A2	4.3205	0.9274
HG01686	IBS	EUR	CNV4_B2A2	4.31	0.942
HG01761	IBS	EUR	CNV4_B2A2	4.0215	1.0006
HG02277	PEL	AMR	CNV4_B2A2	4.0297	1.0047
HG02275	PEL	AMR	CNV4_B2A2	4.1125	1.1408
HG02274	PEL	AMR	CNV4_B2A2	4.1677	1.0743
HG02182	CDX	EAS	CNV4_B2A2	4.2342	0.968
HG02184	CDX	EAS	CNV4_B2A2	4.1094	1.0414
HG02185	CDX	EAS	CNV4_B2A2	3.8836	1.0507
HG02186	CDX	EAS	CNV4_B2A2	4.3261	1.1003
HG02187	CDX	EAS	CNV4_B2A2	4.2528	0.9907
HG02188	CDX	EAS	CNV4_B2A2	4.0214	0.9738
HG02190	CDX	EAS	CNV4_B2A2	4.2506	1.0082
HG02215	GBR	EUR	CNV4_B2A2	3.9835	1.122
HG02219	IBS	EUR	CNV4_B2A2	4.2509	0.9654
HG01783	IBS	EUR	CNV4_B2A2	4.1007	0.9436
HG02064	KHV	EAS	CNV4_B2A2	4.1365	0.8934
HG02221	IBS	EUR	CNV4_B2A2	4.275	1.0551
HG02233	IBS	EUR	CNV4_B2A2	4.1226	1.0764
HG02235	IBS	EUR	CNV4_B2A2	4.1495	0.8711
HG02238	IBS	EUR	CNV4_B2A2	4.0858	1.0281
HG01770	IBS	EUR	CNV4_B2A2	4.0377	0.976
HG02250	CDX	EAS	CNV4_B2A2	3.982	0.9627
HG02253	PEL	AMR	CNV4_B2A2	4.2386	0.9885
HG02262	PEL	AMR	CNV4_B2A2	4.0315	0.9741
HG02266	PEL	AMR	CNV4_B2A2	4.1062	0.9583
HG02271	PEL	AMR	CNV4_B2A2	4.185	1.152
HG02272	PEL	AMR	CNV4_B2A2	3.9826	0.9644
HG01775	IBS	EUR	CNV4_B2A2	4.2464	1.0175
HG02343	ACB	AFR	CNV4_B2A2	3.997	0.9329
HG02061	KHV	EAS	CNV4_B2A2	4.1189	1.0073
HG02058	KHV	EAS	CNV4_B2A2	3.997	1.2326
HG01846	KHV	EAS	CNV4_B2A2	4.3136	1.0167
HG01845	KHV	EAS	CNV4_B2A2	4.3034	0.971
HG01917	PEL	AMR	CNV4_B2A2	3.8875	0.8665
HG01844	KHV	EAS	CNV4_B2A2	4.2074	1.0555
HG01920	PEL	AMR	CNV4_B2A2	3.9167	0.931
HG01921	PEL	AMR	CNV4_B2A2	4.1734	0.9677
HG01843	KHV	EAS	CNV4_B2A2	3.9137	0.9717
HG01924	PEL	AMR	CNV4_B2A2	4.1798	0.9664
HG01926	PEL	AMR	CNV4_B2A2	4.061	0.9518
HG01927	PEL	AMR	CNV4_B2A2	4.419	0.9429
HG01842	KHV	EAS	CNV4_B2A2	4.2769	1.1204
HG01935	PEL	AMR	CNV4_B2A2	4.1412	0.9668
HG01936	PEL	AMR	CNV4_B2A2	4.1255	0.9607
HG01841	KHV	EAS	CNV4_B2A2	4.4407	0.9768
HG01939	PEL	AMR	CNV4_B2A2	4.0652	0.9573
HG01941	PEL	AMR	CNV4_B2A2	4.2172	0.9934
HG01942	PEL	AMR	CNV4_B2A2	4.0685	1.0298
HG01944	PEL	AMR	CNV4_B2A2	4.1984	0.9905
HG01840	KHV	EAS	CNV4_B2A2	3.9084	0.9624
HG01817	CDX	EAS	CNV4_B2A2	3.9841	0.9297
HG01948	PEL	AMR	CNV4_B2A2	4.0455	0.9991
HG01848	KHV	EAS	CNV4_B2A2	4.0569	0.9591
HG01950	PEL	AMR	CNV4_B2A2	4.2914	1.1455
HG01893	PEL	AMR	CNV4_B2A2	4.3181	0.8948
HG01849	KHV	EAS	CNV4_B2A2	4.1872	1.0779
HG01860	KHV	EAS	CNV4_B2A2	4.1306	0.9611
HG01861	KHV	EAS	CNV4_B2A2	4.1959	0.8877
HG01862	KHV	EAS	CNV4_B2A2	4.2369	1.1878
HG01863	KHV	EAS	CNV4_B2A2	4.26	1.0176
HG01864	KHV	EAS	CNV4_B2A2	3.9571	0.9304
HG01865	KHV	EAS	CNV4_B2A2	4.0945	1.2176
HG01866	KHV	EAS	CNV4_B2A2	4.0559	1.0356
HG01867	KHV	EAS	CNV4_B2A2	4.1928	1.0914
HG01868	KHV	EAS	CNV4_B2A2	4.3144	1.0249
HG01869	KHV	EAS	CNV4_B2A2	4.1184	0.9862
HG01870	KHV	EAS	CNV4_B2A2	4.1392	0.9636
HG01872	KHV	EAS	CNV4_B2A2	4.142	0.8942
HG01873	KHV	EAS	CNV4_B2A2	4.1628	0.9894
HG01857	KHV	EAS	CNV4_B2A2	4.2378	1.0762
HG01878	KHV	EAS	CNV4_B2A2	4.1731	1.0163
HG01880	ACB	AFR	CNV4_B2A2	4.1139	0.8697
HG01853	KHV	EAS	CNV4_B2A2	4.2588	1.097
HG01852	KHV	EAS	CNV4_B2A2	4.1147	1.045
HG01851	KHV	EAS	CNV4_B2A2	4.2005	1.0356
HG01886	ACB	AFR	CNV4_B2A2	3.94	1.0673
HG01850	KHV	EAS	CNV4_B2A2	4.4028	1.023
HG01892	PEL	AMR	CNV4_B2A2	4.2131	0.9959
HG01816	CDX	EAS	CNV4_B2A2	4.1799	0.9945
HG01953	PEL	AMR	CNV4_B2A2	4.1636	1.0462
HG01954	PEL	AMR	CNV4_B2A2	4.1164	0.9477
HG02014	ACB	AFR	CNV4_B2A2	4.1616	0.9852
HG02016	KHV	EAS	CNV4_B2A2	4.3052	0.9223
HG02017	KHV	EAS	CNV4_B2A2	4.1122	0.9803
HG02019	KHV	EAS	CNV4_B2A2	4.0922	1.0196
HG01798	CDX	EAS	CNV4_B2A2	4.1758	1.0177
HG02023	KHV	EAS	CNV4_B2A2	4.2007	0.9138
HG02025	KHV	EAS	CNV4_B2A2	4.0394	1.0205
HG02026	KHV	EAS	CNV4_B2A2	4.1037	0.9506
HG01797	CDX	EAS	CNV4_B2A2	4.2377	0.9311
HG02029	KHV	EAS	CNV4_B2A2	4.1268	1.0068
HG02031	KHV	EAS	CNV4_B2A2	4.126	1.0747
HG02032	KHV	EAS	CNV4_B2A2	4.1866	0.9033
HG02035	KHV	EAS	CNV4_B2A2	3.9659	0.9283
HG02040	KHV	EAS	CNV4_B2A2	4.3587	0.9559
HG02047	KHV	EAS	CNV4_B2A2	4.1645	1.1441
HG02048	KHV	EAS	CNV4_B2A2	4.0891	1.1171
HG02049	KHV	EAS	CNV4_B2A2	4.0804	1.0094
HG02050	KHV	EAS	CNV4_B2A2	4.0334	1.1099
HG02052	ACB	AFR	CNV4_B2A2	4.0413	0.9222
HG02054	ACB	AFR	CNV4_B2A2	3.8296	0.9216
HG02057	KHV	EAS	CNV4_B2A2	4.0263	0.9627
HG01799	CDX	EAS	CNV4_B2A2	4.1457	1.0686
HG02010	ACB	AFR	CNV4_B2A2	4.3036	0.9343
HG01800	CDX	EAS	CNV4_B2A2	4.241	0.9198
HG01801	CDX	EAS	CNV4_B2A2	4.0399	1.0854
HG01958	ACB	AFR	CNV4_B2A2	4.0496	1.0502
HG01815	CDX	EAS	CNV4_B2A2	4.2043	0.9575
HG01813	CDX	EAS	CNV4_B2A2	4.1277	1.0145
HG01967	PEL	AMR	CNV4_B2A2	4.2125	0.9909
HG01968	PEL	AMR	CNV4_B2A2	4.1009	0.868
HG01812	CDX	EAS	CNV4_B2A2	4.1905	1.0278
HG01811	CDX	EAS	CNV4_B2A2	4.1417	1.0642
HG01973	PEL	AMR	CNV4_B2A2	4.2716	0.9843
HG01974	PEL	AMR	CNV4_B2A2	4.0993	0.9181
HG01976	PEL	AMR	CNV4_B2A2	4.0903	0.9165
HG02060	KHV	EAS	CNV4_B2A2	4.2134	0.9908
HG01810	CDX	EAS	CNV4_B2A2	4.084	1
HG01808	CDX	EAS	CNV4_B2A2	4.2852	1.0335
HG01982	PEL	AMR	CNV4_B2A2	3.9452	0.9483
HG01807	CDX	EAS	CNV4_B2A2	4.1598	0.9228
HG01806	CDX	EAS	CNV4_B2A2	4.1304	0.9676
HG01805	CDX	EAS	CNV4_B2A2	4.2471	0.9307
HG01804	CDX	EAS	CNV4_B2A2	4.3458	0.929
HG01992	PEL	AMR	CNV4_B2A2	4.0871	0.8526
HG01997	PEL	AMR	CNV4_B2A2	3.9503	0.9483
HG02003	PEL	AMR	CNV4_B2A2	4.1006	0.9097
HG01802	CDX	EAS	CNV4_B2A2	4.2137	0.9867
HG01809	CDX	EAS	CNV4_B2A2	4.0881	0.9791
HG03052	MSL	AFR	CNV4_B2A2	4.2146	0.8833
HG02345	PEL	AMR	CNV4_B2A2	4.1375	0.9825
HG02355	CDX	EAS	CNV4_B2A2	4.3525	1.0415
HG01519	IBS	EUR	CNV4_B2A2	4.1132	0.9399
HG01518	IBS	EUR	CNV4_B2A2	3.9495	1.0068
HG02760	GWD	AFR	CNV4_B2A2	4.3114	1.0533
HG02763	GWD	AFR	CNV4_B2A2	4.0346	1.027
HG02769	GWD	AFR	CNV4_B2A2	4.1129	0.8728
HG02771	GWD	AFR	CNV4_B2A2	4.0494	1.0514
HG02772	GWD	AFR	CNV4_B2A2	4.0893	0.9743
HG01512	IBS	EUR	CNV4_B2A2	4.1991	1.084
HG02775	PJL	SAS	CNV4_B2A2	4.1223	0.9905
HG02778	PJL	SAS	CNV4_B2A2	3.8701	1.002
HG02780	PJL	SAS	CNV4_B2A2	4.0675	1.013
HG02783	PJL	SAS	CNV4_B2A2	3.9328	0.9804
HG02784	PJL	SAS	CNV4_B2A2	3.966	0.9677
HG02786	PJL	SAS	CNV4_B2A2	4.0499	0.9692
HG02787	PJL	SAS	CNV4_B2A2	4.0578	0.9729
HG02789	PJL	SAS	CNV4_B2A2	4.0064	0.9627
HG01510	IBS	EUR	CNV4_B2A2	4.1653	1.087
HG02792	PJL	SAS	CNV4_B2A2	4.322	1.1942
HG02793	PJL	SAS	CNV4_B2A2	3.9244	1.0404
HG02798	GWD	AFR	CNV4_B2A2	4.0871	1.1221
HG02804	GWD	AFR	CNV4_B2A2	3.9315	1.0403
HG01521	IBS	EUR	CNV4_B2A2	4.2552	0.9464
HG02805	GWD	AFR	CNV4_B2A2	4.2338	0.9268
HG02737	PJL	SAS	CNV4_B2A2	4.0767	0.8809
HG01524	IBS	EUR	CNV4_B2A2	4.202	0.9287
HG02676	GWD	AFR	CNV4_B2A2	4.0497	1.1301
HG01566	PEL	AMR	CNV4_B2A2	4.1821	1.002
HG01565	PEL	AMR	CNV4_B2A2	4.0372	0.9581
HG02681	PJL	SAS	CNV4_B2A2	4.0509	1.0169
HG02682	PJL	SAS	CNV4_B2A2	4.122	1.0457
HG02684	PJL	SAS	CNV4_B2A2	4.0965	1.0162
HG02685	PJL	SAS	CNV4_B2A2	4.123	1.2122
HG01551	CLM	AMR	CNV4_B2A2	4.117	0.9452
HG02690	PJL	SAS	CNV4_B2A2	4.3071	1.0082
HG01550	CLM	AMR	CNV4_B2A2	4.3465	0.9435
HG01536	IBS	EUR	CNV4_B2A2	4.0197	0.9039
HG02699	PJL	SAS	CNV4_B2A2	3.9971	0.9298
HG02702	GWD	AFR	CNV4_B2A2	3.9382	0.914
HG02715	GWD	AFR	CNV4_B2A2	4.0861	0.923
HG02716	GWD	AFR	CNV4_B2A2	4.0441	1.0022
HG02721	GWD	AFR	CNV4_B2A2	4.0244	0.9129
HG01528	IBS	EUR	CNV4_B2A2	4.3413	1.0231
HG02724	PJL	SAS	CNV4_B2A2	4.23	1.1375
HG02725	PJL	SAS	CNV4_B2A2	3.9967	1.0413
HG01527	IBS	EUR	CNV4_B2A2	4.267	0.9239
HG02728	PJL	SAS	CNV4_B2A2	4.1212	1.0277
HG01522	IBS	EUR	CNV4_B2A2	4.2877	1.0127
HG02807	GWD	AFR	CNV4_B2A2	3.9651	1.0397
HG01506	IBS	EUR	CNV4_B2A2	4.2899	1.0959
HG01504	IBS	EUR	CNV4_B2A2	4.2773	1.0642
HG02976	ESN	AFR	CNV4_B2A2	4.042	0.7736
HG01444	CLM	AMR	CNV4_B2A2	4.2548	0.8716
HG02981	ESN	AFR	CNV4_B2A2	3.9687	0.7664
HG02982	GWD	AFR	CNV4_B2A2	3.6506	0.864
HG01440	CLM	AMR	CNV4_B2A2	4.2159	0.9896
HG01438	CLM	AMR	CNV4_B2A2	4.2278	0.9114
HG03007	BEB	SAS	CNV4_B2A2	4.0782	1.0501
HG03009	BEB	SAS	CNV4_B2A2	4.0696	1.0174
HG03012	BEB	SAS	CNV4_B2A2	4.1424	0.973
HG03015	PJL	SAS	CNV4_B2A2	4.1438	1.0343
HG03016	PJL	SAS	CNV4_B2A2	3.968	1.004
HG01437	CLM	AMR	CNV4_B2A2	4.1088	1.0789
HG01435	CLM	AMR	CNV4_B2A2	4.2951	1.0097
HG01432	CLM	AMR	CNV4_B2A2	4.0076	1.0028
HG01413	PUR	AMR	CNV4_B2A2	4.1969	0.9341
HG01412	PUR	AMR	CNV4_B2A2	4.2265	0.96
HG03028	GWD	AFR	CNV4_B2A2	3.9981	0.9146
HG03039	GWD	AFR	CNV4_B2A2	4.0166	1.0175
HG03040	GWD	AFR	CNV4_B2A2	4.0939	0.9802
HG01405	PUR	AMR	CNV4_B2A2	4.1228	0.922
HG01403	PUR	AMR	CNV4_B2A2	3.967	0.8485
HG02974	ESN	AFR	CNV4_B2A2	3.9495	0.8476
HG02973	ESN	AFR	CNV4_B2A2	4.084	1.0054
HG02971	ESN	AFR	CNV4_B2A2	4.2806	0.96
HG01447	CLM	AMR	CNV4_B2A2	4.165	0.9573
HG01501	IBS	EUR	CNV4_B2A2	4.2772	0.9421
HG01497	CLM	AMR	CNV4_B2A2	4.1545	1.0276
HG02837	GWD	AFR	CNV4_B2A2	4.1385	1.0408
HG01495	CLM	AMR	CNV4_B2A2	4.1728	0.9951
HG02851	GWD	AFR	CNV4_B2A2	4.2361	0.911
HG01491	CLM	AMR	CNV4_B2A2	4.1588	1.0093
HG01488	CLM	AMR	CNV4_B2A2	4.0328	0.9577
HG01486	CLM	AMR	CNV4_B2A2	4.1466	0.9835
HG01048	PUR	AMR	CNV4_B2A2	4.0878	0.9698
HG02878	GWD	AFR	CNV4_B2A2	4.064	1.0306
HG01571	PEL	AMR	CNV4_B2A2	4.1919	1.0945
HG01479	CLM	AMR	CNV4_B2A2	4.2342	1.1106
HG02887	GWD	AFR	CNV4_B2A2	3.9718	1.0302
HG02888	GWD	AFR	CNV4_B2A2	3.9701	1.0751
HG02895	GWD	AFR	CNV4_B2A2	3.8631	1.0225
HG01464	CLM	AMR	CNV4_B2A2	4.0364	1.0259
HG01459	CLM	AMR	CNV4_B2A2	4.0706	1.0381
HG02943	ESN	AFR	CNV4_B2A2	4.021	1.2121
HG02944	ESN	AFR	CNV4_B2A2	3.8754	0.9843
HG02946	ESN	AFR	CNV4_B2A2	3.9117	1.059
HG01456	CLM	AMR	CNV4_B2A2	4.0722	0.9678
HG02968	ESN	AFR	CNV4_B2A2	4.1138	0.9893
HG02884	GWD	AFR	CNV4_B2A2	4.074	0.9533
HG02348	PEL	AMR	CNV4_B2A2	4.3397	0.9906
HG02661	PJL	SAS	CNV4_B2A2	4.1048	0.8856
HG02657	PJL	SAS	CNV4_B2A2	4.1806	0.9136
HG02410	CDX	EAS	CNV4_B2A2	4.1135	0.9424
HG02420	ACB	AFR	CNV4_B2A2	4.0676	1.0632
HG02427	ACB	AFR	CNV4_B2A2	4.1696	0.9099
HG02442	ACB	AFR	CNV4_B2A2	3.8417	1.0615
HG02445	ACB	AFR	CNV4_B2A2	4.2439	1.0171
HG02449	ACB	AFR	CNV4_B2A2	4.1554	0.9325
HG02455	ACB	AFR	CNV4_B2A2	4.2951	0.9135
HG02462	GWD	AFR	CNV4_B2A2	4.0252	1.1326
HG02464	GWD	AFR	CNV4_B2A2	3.8506	0.9307
HG01672	IBS	EUR	CNV4_B2A2	3.9918	1.0029
HG02470	ACB	AFR	CNV4_B2A2	4.0744	0.9548
HG02471	ACB	AFR	CNV4_B2A2	4.0275	0.9364
HG02481	ACB	AFR	CNV4_B2A2	4.216	0.9338
HG01632	IBS	EUR	CNV4_B2A2	4.363	0.9406
HG01631	IBS	EUR	CNV4_B2A2	4.0412	0.9669
HG02491	PJL	SAS	CNV4_B2A2	3.9212	0.9733
HG01625	IBS	EUR	CNV4_B2A2	4.199	1.024
HG02497	ACB	AFR	CNV4_B2A2	4.0818	0.9242
HG02501	ACB	AFR	CNV4_B2A2	3.9008	1.0714
HG01623	IBS	EUR	CNV4_B2A2	4.2212	0.8675
HG02505	ACB	AFR	CNV4_B2A2	4.0503	1.0948
HG02409	CDX	EAS	CNV4_B2A2	4.2676	0.9969
HG01620	IBS	EUR	CNV4_B2A2	4.0924	0.8936
HG02407	CDX	EAS	CNV4_B2A2	4.054	0.9677
HG02401	CDX	EAS	CNV4_B2A2	4.3671	0.9275
HG01685	IBS	EUR	CNV4_B2A2	4.4068	0.9368
HG02364	CDX	EAS	CNV4_B2A2	3.8099	1.0227
HG02367	CDX	EAS	CNV4_B2A2	4.2565	0.9584
HG02373	CDX	EAS	CNV4_B2A2	3.9574	1.0167
HG02374	CDX	EAS	CNV4_B2A2	4.1262	0.9487
HG02375	CDX	EAS	CNV4_B2A2	3.9344	0.9048
HG02380	CDX	EAS	CNV4_B2A2	4.2372	1.1741
HG02382	CDX	EAS	CNV4_B2A2	4.1014	0.987
HG02383	CDX	EAS	CNV4_B2A2	4.3666	0.9532
HG02384	CDX	EAS	CNV4_B2A2	4.3083	0.9885
HG02385	CDX	EAS	CNV4_B2A2	4.273	0.9892
HG02389	CDX	EAS	CNV4_B2A2	4.0838	0.9954
HG02390	CDX	EAS	CNV4_B2A2	3.9878	1.0242
HG02391	CDX	EAS	CNV4_B2A2	4.1381	1.024
HG02392	CDX	EAS	CNV4_B2A2	4.115	0.9833
HG02394	CDX	EAS	CNV4_B2A2	3.9171	1.0153
HG02395	CDX	EAS	CNV4_B2A2	4.0835	0.9651
HG02396	CDX	EAS	CNV4_B2A2	4.1543	1.0951
HG02397	CDX	EAS	CNV4_B2A2	4.1259	1.003
HG02398	CDX	EAS	CNV4_B2A2	4.025	0.8603
HG01680	IBS	EUR	CNV4_B2A2	4.1984	0.9709
HG02402	CDX	EAS	CNV4_B2A2	4.2753	0.9893
HG01618	IBS	EUR	CNV4_B2A2	4.1413	1.03
HG02512	KHV	EAS	CNV4_B2A2	4.1556	1.0389
HG02513	KHV	EAS	CNV4_B2A2	4.1953	1.2033
HG01598	KHV	EAS	CNV4_B2A2	4.3168	1.2146
HG02611	GWD	AFR	CNV4_B2A2	3.9336	0.9949
HG02613	GWD	AFR	CNV4_B2A2	3.8589	0.9456
HG02614	GWD	AFR	CNV4_B2A2	4.0924	0.8481
HG01597	KHV	EAS	CNV4_B2A2	4.1177	0.9093
HG02621	GWD	AFR	CNV4_B2A2	4.1729	1.0153
HG01596	KHV	EAS	CNV4_B2A2	4.0024	0.9881
HG02624	GWD	AFR	CNV4_B2A2	3.9034	0.9927
HG01595	KHV	EAS	CNV4_B2A2	4.0529	1.0897
HG01593	PJL	SAS	CNV4_B2A2	4.1591	1.062
HG02635	GWD	AFR	CNV4_B2A2	3.8253	0.877
HG01589	PJL	SAS	CNV4_B2A2	4.0269	0.9249
HG02643	GWD	AFR	CNV4_B2A2	4.1316	1.0146
HG01586	PJL	SAS	CNV4_B2A2	4.1871	0.9337
HG01583	PJL	SAS	CNV4_B2A2	4.2613	0.9969
HG02648	PJL	SAS	CNV4_B2A2	4.0118	0.8902
HG02649	PJL	SAS	CNV4_B2A2	4.0209	1.01
HG02651	PJL	SAS	CNV4_B2A2	3.9852	0.9097
HG02652	PJL	SAS	CNV4_B2A2	4.0121	0.83
HG02654	PJL	SAS	CNV4_B2A2	4.1949	0.9645
HG02655	PJL	SAS	CNV4_B2A2	4.154	1.0702
HG02604	PJL	SAS	CNV4_B2A2	4.0901	1.016
HG01599	KHV	EAS	CNV4_B2A2	4.1696	0.971
HG02601	PJL	SAS	CNV4_B2A2	4.1052	1.1609
HG02600	PJL	SAS	CNV4_B2A2	4.1899	0.9056
HG02521	KHV	EAS	CNV4_B2A2	4.2641	0.984
HG02536	ACB	AFR	CNV4_B2A2	4.0009	1.0926
HG01617	IBS	EUR	CNV4_B2A2	4.2122	0.8882
HG01615	IBS	EUR	CNV4_B2A2	4.1974	1.0203
HG01613	IBS	EUR	CNV4_B2A2	4.2137	1.0779
HG02546	ACB	AFR	CNV4_B2A2	3.8962	1.0577
HG01610	IBS	EUR	CNV4_B2A2	3.9284	0.8328
HG02554	ACB	AFR	CNV4_B2A2	4.1318	0.986
HG02555	ACB	AFR	CNV4_B2A2	4.1109	0.9798
HG02557	ACB	AFR	CNV4_B2A2	4.0026	0.9942
HG01578	PEL	AMR	CNV4_B2A2	4.0185	1.1216
HG02561	GWD	AFR	CNV4_B2A2	4.0505	1.0589
HG02568	GWD	AFR	CNV4_B2A2	3.8755	0.8706
HG02571	GWD	AFR	CNV4_B2A2	3.8169	0.9857
HG02573	GWD	AFR	CNV4_B2A2	3.8873	0.9196
HG02577	ACB	AFR	CNV4_B2A2	4.128	1.0257
HG02580	ACB	AFR	CNV4_B2A2	3.9297	0.9541
HG01600	KHV	EAS	CNV4_B2A2	4.1796	0.9819
HG02588	GWD	AFR	CNV4_B2A2	4.2331	0.8676
HG02594	GWD	AFR	CNV4_B2A2	4.1665	0.9755
HG02595	GWD	AFR	CNV4_B2A2	4.077	0.93
HG02597	PJL	SAS	CNV4_B2A2	4.0561	0.9569
HG01607	IBS	EUR	CNV4_B2A2	4.0771	1.0804
HG04054	ITU	SAS	CNV4_B2A2	4.1522	1.0345
HG00096	GBR	EUR	CNV4_B2A2	3.887	1.0571
HG04059	ITU	SAS	CNV4_B2A2	4.1884	0.9806
NA19445	LWK	AFR	CNV4_B2A2	3.8341	1.04
HG00332	FIN	EUR	CNV4_B2A2	3.9736	0.941
NA19452	LWK	AFR	CNV4_B2A2	4.1536	0.8878
HG00328	FIN	EUR	CNV4_B2A2	3.9937	0.9184
HG00327	FIN	EUR	CNV4_B2A2	4.2014	1.0454
NA19461	LWK	AFR	CNV4_B2A2	4.0497	1.0626
NA19462	LWK	AFR	CNV4_B2A2	4.1459	0.9927
NA19466	LWK	AFR	CNV4_B2A2	4.0264	1.0022
HG00325	FIN	EUR	CNV4_B2A2	4.1294	0.9095
HG00324	FIN	EUR	CNV4_B2A2	4.0819	0.9698
NA19471	LWK	AFR	CNV4_B2A2	3.9956	1.0109
HG00323	FIN	EUR	CNV4_B2A2	4.0226	1.0434
HG00321	FIN	EUR	CNV4_B2A2	4.0862	1.0765
HG00319	FIN	EUR	CNV4_B2A2	4.0822	0.888
NA19648	MXL	AMR	CNV4_B2A2	4.0332	0.9691
NA19651	MXL	AMR	CNV4_B2A2	4.1036	1
NA19654	MXL	AMR	CNV4_B2A2	4.1804	1.0519
NA19655	MXL	AMR	CNV4_B2A2	4.096	0.9361
NA19657	MXL	AMR	CNV4_B2A2	3.9269	1.0407
HG00311	FIN	EUR	CNV4_B2A2	4.1792	0.9916
NA19663	MXL	AMR	CNV4_B2A2	4.1862	1.0311
NA19440	LWK	AFR	CNV4_B2A2	4.2369	1.0414
NA19664	MXL	AMR	CNV4_B2A2	4.1033	0.9927
HG00335	FIN	EUR	CNV4_B2A2	3.9902	0.8848
NA19437	LWK	AFR	CNV4_B2A2	3.9997	1.1153
NA19360	LWK	AFR	CNV4_B2A2	3.9746	1.1171
HG00349	FIN	EUR	CNV4_B2A2	4.1383	0.9544
NA19374	LWK	AFR	CNV4_B2A2	4.0703	0.9215
NA19376	LWK	AFR	CNV4_B2A2	3.8958	0.8948
HG00346	FIN	EUR	CNV4_B2A2	4.1061	0.8367
NA19380	LWK	AFR	CNV4_B2A2	4.1921	0.9531
HG00344	FIN	EUR	CNV4_B2A2	4.1228	0.9056
NA19384	LWK	AFR	CNV4_B2A2	4.2416	1.0055
HG00343	FIN	EUR	CNV4_B2A2	4.0213	0.9807
NA19390	LWK	AFR	CNV4_B2A2	3.9363	0.8443
HG00342	FIN	EUR	CNV4_B2A2	3.9164	1.0632
NA19393	LWK	AFR	CNV4_B2A2	4.0487	0.9752
NA19394	LWK	AFR	CNV4_B2A2	3.959	1.0171
NA19395	LWK	AFR	CNV4_B2A2	4.0817	0.9864
NA19397	LWK	AFR	CNV4_B2A2	4.1211	0.9912
NA19401	LWK	AFR	CNV4_B2A2	4.0285	0.893
NA19403	LWK	AFR	CNV4_B2A2	4.07	0.934
NA19404	LWK	AFR	CNV4_B2A2	4.2187	0.9916
NA19434	LWK	AFR	CNV4_B2A2	3.7695	1.0962
HG00337	FIN	EUR	CNV4_B2A2	4.1568	1.0026
HG00336	FIN	EUR	CNV4_B2A2	4.0826	0.9638
NA19438	LWK	AFR	CNV4_B2A2	4.2432	1.0945
NA19669	MXL	AMR	CNV4_B2A2	3.9611	1.1848
NA19670	MXL	AMR	CNV4_B2A2	4.0832	1.0019
NA19676	MXL	AMR	CNV4_B2A2	4.1938	1.0737
NA19750	MXL	AMR	CNV4_B2A2	4.034	1.0954
HG00284	FIN	EUR	CNV4_B2A2	4.0905	0.9719
NA19755	MXL	AMR	CNV4_B2A2	4.3368	0.9915
NA19756	MXL	AMR	CNV4_B2A2	4.1761	1.0084
HG00282	FIN	EUR	CNV4_B2A2	4.1588	0.9511
NA19759	MXL	AMR	CNV4_B2A2	4.1702	1.0389
NA19761	MXL	AMR	CNV4_B2A2	4.114	0.9727
NA19762	MXL	AMR	CNV4_B2A2	4.0958	1.0395
NA19764	MXL	AMR	CNV4_B2A2	4.2711	1.0302
HG00281	FIN	EUR	CNV4_B2A2	4.1501	1.1252
HG00280	FIN	EUR	CNV4_B2A2	4.0674	0.8712
HG00278	FIN	EUR	CNV4_B2A2	4.2838	0.9732
NA19774	MXL	AMR	CNV4_B2A2	4.1848	0.8496
NA19776	MXL	AMR	CNV4_B2A2	4.2317	1.0514
NA19777	MXL	AMR	CNV4_B2A2	4.1586	1.0757
NA19779	MXL	AMR	CNV4_B2A2	3.9849	0.9855
NA19782	MXL	AMR	CNV4_B2A2	4.0333	0.9997
NA19785	MXL	AMR	CNV4_B2A2	4.293	1.0381
NA19786	MXL	AMR	CNV4_B2A2	4.0244	0.972
NA19788	MXL	AMR	CNV4_B2A2	4.0122	1.1089
HG00274	FIN	EUR	CNV4_B2A2	4.1461	1.026
HG00285	FIN	EUR	CNV4_B2A2	4.2047	1.091
NA19747	MXL	AMR	CNV4_B2A2	4.1919	0.9845
NA19746	MXL	AMR	CNV4_B2A2	4.1076	0.961
NA19741	MXL	AMR	CNV4_B2A2	4.1609	1.1535
NA19678	MXL	AMR	CNV4_B2A2	4.2302	0.9425
NA19679	MXL	AMR	CNV4_B2A2	4.0443	1.0158
NA19681	MXL	AMR	CNV4_B2A2	4.1075	1.0063
NA19682	MXL	AMR	CNV4_B2A2	4.1467	0.9222
NA19684	MXL	AMR	CNV4_B2A2	3.9941	1.1012
NA19700	ASW	AFR	CNV4_B2A2	4.1627	0.9762
NA19707	ASW	AFR	CNV4_B2A2	4.149	1.0002
NA19711	ASW	AFR	CNV4_B2A2	4.1529	1.0082
HG00310	FIN	EUR	CNV4_B2A2	4.1441	1.0198
NA19716	MXL	AMR	CNV4_B2A2	3.9259	0.9103
HG00350	FIN	EUR	CNV4_B2A2	4.2248	0.9973
NA19717	MXL	AMR	CNV4_B2A2	4.1979	1.0408
NA19722	MXL	AMR	CNV4_B2A2	4.3224	0.8208
HG00308	FIN	EUR	CNV4_B2A2	4.2255	0.9539
NA19725	MXL	AMR	CNV4_B2A2	4.0729	1.1001
HG00306	FIN	EUR	CNV4_B2A2	4.0056	0.9469
HG00304	FIN	EUR	CNV4_B2A2	4.1245	1.0578
NA19729	MXL	AMR	CNV4_B2A2	4.1969	0.9583
NA19731	MXL	AMR	CNV4_B2A2	4.204	1.0562
NA19732	MXL	AMR	CNV4_B2A2	4.0639	0.8415
NA19734	MXL	AMR	CNV4_B2A2	3.942	0.9761
HG00288	FIN	EUR	CNV4_B2A2	4.3394	1.0489
NA19719	MXL	AMR	CNV4_B2A2	3.7872	0.9607
NA19351	LWK	AFR	CNV4_B2A2	4.1103	0.8664
NA19350	LWK	AFR	CNV4_B2A2	3.9082	0.9944
NA19346	LWK	AFR	CNV4_B2A2	3.9865	1.0675
HG00448	CHS	EAS	CNV4_B2A2	4.1097	1.0384
NA19072	JPT	EAS	CNV4_B2A2	4.034	0.9854
HG00446	CHS	EAS	CNV4_B2A2	4.1048	1.0333
NA19075	JPT	EAS	CNV4_B2A2	4.0867	0.9597
NA19076	JPT	EAS	CNV4_B2A2	3.9969	0.972
NA19077	JPT	EAS	CNV4_B2A2	4.049	0.9509
NA19078	JPT	EAS	CNV4_B2A2	4.0088	0.9863
NA19079	JPT	EAS	CNV4_B2A2	4.1336	0.928
HG00445	CHS	EAS	CNV4_B2A2	4.1899	0.9527
NA19082	JPT	EAS	CNV4_B2A2	4.1402	0.9643
NA19083	JPT	EAS	CNV4_B2A2	4.1268	1.0092
NA19084	JPT	EAS	CNV4_B2A2	3.9242	0.8722
NA19085	JPT	EAS	CNV4_B2A2	4.1007	0.9105
NA19086	JPT	EAS	CNV4_B2A2	4.129	0.9328
NA19088	JPT	EAS	CNV4_B2A2	4.1095	1.0026
NA19089	JPT	EAS	CNV4_B2A2	4.1592	0.9342
NA19090	JPT	EAS	CNV4_B2A2	3.9468	1.04
HG00443	CHS	EAS	CNV4_B2A2	3.923	0.9884
NA19093	YRI	AFR	CNV4_B2A2	4.0086	0.9533
HG00442	CHS	EAS	CNV4_B2A2	4.3377	1.0059
NA19098	YRI	AFR	CNV4_B2A2	3.9163	1.0096
NA19068	JPT	EAS	CNV4_B2A2	4.1774	1.0933
NA19067	JPT	EAS	CNV4_B2A2	4.109	1.1112
NA19066	JPT	EAS	CNV4_B2A2	4.1157	1.1139
HG00449	CHS	EAS	CNV4_B2A2	4.0831	1.041
NA19024	LWK	AFR	CNV4_B2A2	4.2512	0.8496
NA19025	LWK	AFR	CNV4_B2A2	4.0612	1.2117
HG00476	CHS	EAS	CNV4_B2A2	4.1327	1.0138
HG00475	CHS	EAS	CNV4_B2A2	4.2888	0.9722
HG00473	CHS	EAS	CNV4_B2A2	4.2611	1.0623
HG00472	CHS	EAS	CNV4_B2A2	4.1126	0.9834
HG00464	CHS	EAS	CNV4_B2A2	4.139	1.0747
HG00463	CHS	EAS	CNV4_B2A2	4.0639	0.9483
NA19036	LWK	AFR	CNV4_B2A2	4.0416	1.059
NA19037	LWK	AFR	CNV4_B2A2	4.0204	0.918
HG00437	CHS	EAS	CNV4_B2A2	4.0487	1.0394
HG00458	CHS	EAS	CNV4_B2A2	4.2713	1.0331
NA19054	JPT	EAS	CNV4_B2A2	4.2293	0.9354
NA19055	JPT	EAS	CNV4_B2A2	4.1811	0.9652
NA19056	JPT	EAS	CNV4_B2A2	4.3682	0.8247
NA19057	JPT	EAS	CNV4_B2A2	4.0448	1.1523
NA19058	JPT	EAS	CNV4_B2A2	4.0663	0.9378
NA19059	JPT	EAS	CNV4_B2A2	4.0226	0.9821
NA19060	JPT	EAS	CNV4_B2A2	4.1757	1.0238
NA19062	JPT	EAS	CNV4_B2A2	4.194	1.0838
NA19063	JPT	EAS	CNV4_B2A2	4.0844	0.9336
HG00451	CHS	EAS	CNV4_B2A2	4.2575	1.072
NA19042	LWK	AFR	CNV4_B2A2	4.0636	0.9079
NA19794	MXL	AMR	CNV4_B2A2	4.2481	0.9461
NA19102	YRI	AFR	CNV4_B2A2	4.1595	1.113
NA19113	YRI	AFR	CNV4_B2A2	4.1996	0.9668
HG00371	FIN	EUR	CNV4_B2A2	4.1088	0.9654
NA19223	YRI	AFR	CNV4_B2A2	4.0195	0.889
NA19225	YRI	AFR	CNV4_B2A2	3.9958	0.9998
NA19236	YRI	AFR	CNV4_B2A2	4.1639	0.9975
HG00368	FIN	EUR	CNV4_B2A2	3.8875	0.9084
NA19247	YRI	AFR	CNV4_B2A2	3.9826	0.8602
HG00367	FIN	EUR	CNV4_B2A2	3.8977	0.8938
NA19256	YRI	AFR	CNV4_B2A2	4.0025	0.9481
NA19257	YRI	AFR	CNV4_B2A2	4.1285	1.0843
NA19310	LWK	AFR	CNV4_B2A2	4.1002	0.909
HG00364	FIN	EUR	CNV4_B2A2	4.0476	1.0142
HG00362	FIN	EUR	CNV4_B2A2	4.0386	1.0612
NA19316	LWK	AFR	CNV4_B2A2	3.9276	0.9091
NA19318	LWK	AFR	CNV4_B2A2	3.8649	0.9398
HG00358	FIN	EUR	CNV4_B2A2	4.1389	1.0035
NA19320	LWK	AFR	CNV4_B2A2	4.0944	0.921
HG00357	FIN	EUR	CNV4_B2A2	4.0062	0.9246
NA19327	LWK	AFR	CNV4_B2A2	4.08	0.9742
HG00355	FIN	EUR	CNV4_B2A2	4.0797	0.9221
NA19331	LWK	AFR	CNV4_B2A2	3.9245	0.9517
NA19338	LWK	AFR	CNV4_B2A2	4.1775	0.9036
HG00372	FIN	EUR	CNV4_B2A2	3.9634	0.9455
HG00373	FIN	EUR	CNV4_B2A2	4.1927	1.0079
NA19207	YRI	AFR	CNV4_B2A2	4.0073	0.832
NA19206	YRI	AFR	CNV4_B2A2	3.9548	0.8952
NA19116	YRI	AFR	CNV4_B2A2	3.9872	1.0764
HG00428	CHS	EAS	CNV4_B2A2	4.0351	0.9934
HG00422	CHS	EAS	CNV4_B2A2	4.207	1.0459
HG00421	CHS	EAS	CNV4_B2A2	4.0352	0.9839
HG00419	CHS	EAS	CNV4_B2A2	3.9999	0.9371
NA19131	YRI	AFR	CNV4_B2A2	3.8283	0.9579
NA19137	YRI	AFR	CNV4_B2A2	4.073	1.0039
HG00407	CHS	EAS	CNV4_B2A2	4.0271	0.9739
HG00406	CHS	EAS	CNV4_B2A2	4.2836	0.9558
HG00404	CHS	EAS	CNV4_B2A2	4.181	1.0465
HG04056	ITU	SAS	CNV4_B2A2	4.019	1.0043
HG00403	CHS	EAS	CNV4_B2A2	3.9913	0.8736
HG00381	FIN	EUR	CNV4_B2A2	4.211	1.0392
HG00379	FIN	EUR	CNV4_B2A2	3.8913	1.0123
HG00378	FIN	EUR	CNV4_B2A2	4.2167	1.0536
NA19185	YRI	AFR	CNV4_B2A2	4.1493	1.0433
NA19189	YRI	AFR	CNV4_B2A2	4.0068	0.8449
HG00376	FIN	EUR	CNV4_B2A2	3.9188	0.9631
NA19197	YRI	AFR	CNV4_B2A2	4.0957	0.9528
HG00375	FIN	EUR	CNV4_B2A2	3.9864	1.0313
NA19200	YRI	AFR	CNV4_B2A2	3.9896	0.9298
NA19204	YRI	AFR	CNV4_B2A2	3.9168	1.1387
NA19153	YRI	AFR	CNV4_B2A2	4.0694	0.8685
HG00478	CHS	EAS	CNV4_B2A2	4.0825	1.0489
HG00273	FIN	EUR	CNV4_B2A2	4.1784	1.0168
NA19834	ASW	AFR	CNV4_B2A2	4.0301	0.9256
NA20870	GIH	SAS	CNV4_B2A2	4.2522	1.0036
NA20872	GIH	SAS	CNV4_B2A2	4.1107	0.98
HG00129	GBR	EUR	CNV4_B2A2	4.2761	1.0524
HG00128	GBR	EUR	CNV4_B2A2	3.9407	1.0282
NA20876	GIH	SAS	CNV4_B2A2	3.9855	0.9856
NA20877	GIH	SAS	CNV4_B2A2	4.1428	0.8822
HG00127	GBR	EUR	CNV4_B2A2	3.8946	1.1141
NA20881	GIH	SAS	CNV4_B2A2	3.9696	0.9882
NA20882	GIH	SAS	CNV4_B2A2	4.0394	0.9811
NA20884	GIH	SAS	CNV4_B2A2	4.0096	1.0997
HG00126	GBR	EUR	CNV4_B2A2	4.2907	1.0524
NA20886	GIH	SAS	CNV4_B2A2	4.2088	0.9474
NA20887	GIH	SAS	CNV4_B2A2	4.0846	1.0344
NA20889	GIH	SAS	CNV4_B2A2	4.0644	1.0276
NA20890	GIH	SAS	CNV4_B2A2	4.1095	1.0535
NA20891	GIH	SAS	CNV4_B2A2	4.11	0.9084
NA20892	GIH	SAS	CNV4_B2A2	4.1465	0.9182
HG00125	GBR	EUR	CNV4_B2A2	4.0702	1.077
NA20895	GIH	SAS	CNV4_B2A2	4.1018	0.939
HG00123	GBR	EUR	CNV4_B2A2	4.0803	1.0169
NA20897	GIH	SAS	CNV4_B2A2	4.1973	0.967
HG00130	GBR	EUR	CNV4_B2A2	4.1469	1.0657
NA20899	GIH	SAS	CNV4_B2A2	4.1875	1.049
NA20868	GIH	SAS	CNV4_B2A2	4.0264	0.9391
NA20866	GIH	SAS	CNV4_B2A2	4.1369	0.9803
NA20811	TSI	EUR	CNV4_B2A2	4.324	0.9867
HG00146	GBR	EUR	CNV4_B2A2	4.0209	0.9757
HG00145	GBR	EUR	CNV4_B2A2	3.9127	1.0072
NA20815	TSI	EUR	CNV4_B2A2	3.9726	1.0597
HG00142	GBR	EUR	CNV4_B2A2	4.1494	0.9494
NA20822	TSI	EUR	CNV4_B2A2	4.1846	1.0289
HG00141	GBR	EUR	CNV4_B2A2	4.1377	0.9465
NA20828	TSI	EUR	CNV4_B2A2	4.1017	1.0992
HG00139	GBR	EUR	CNV4_B2A2	4.295	0.8839
NA20845	GIH	SAS	CNV4_B2A2	4.0748	0.9764
NA20846	GIH	SAS	CNV4_B2A2	4.0549	1.0849
NA20847	GIH	SAS	CNV4_B2A2	4.1344	1.0111
NA20849	GIH	SAS	CNV4_B2A2	4.1616	1.1524
HG00138	GBR	EUR	CNV4_B2A2	4.1252	0.9841
NA20851	GIH	SAS	CNV4_B2A2	4.2521	1.0162
NA20852	GIH	SAS	CNV4_B2A2	4.1209	0.9952
NA20856	GIH	SAS	CNV4_B2A2	4.2304	0.8785
NA20858	GIH	SAS	CNV4_B2A2	4.0398	1.0048
NA20859	GIH	SAS	CNV4_B2A2	4.1336	0.9695
HG00133	GBR	EUR	CNV4_B2A2	4.1433	1.0598
NA20862	GIH	SAS	CNV4_B2A2	4.1242	1.0468
NA20867	GIH	SAS	CNV4_B2A2	4.186	0.9619
NA20900	GIH	SAS	CNV4_B2A2	4.0414	0.964
NA20901	GIH	SAS	CNV4_B2A2	4.1231	0.8993
HG00122	GBR	EUR	CNV4_B2A2	4.0819	1.1
NA21109	GIH	SAS	CNV4_B2A2	3.9751	0.9827
NA21110	GIH	SAS	CNV4_B2A2	3.9226	1.012
NA21111	GIH	SAS	CNV4_B2A2	4.2302	0.9416
HG00110	GBR	EUR	CNV4_B2A2	4.1925	0.9987
NA21115	GIH	SAS	CNV4_B2A2	4.0797	0.9222
NA21116	GIH	SAS	CNV4_B2A2	4.1801	1.0109
NA21117	GIH	SAS	CNV4_B2A2	4.2392	0.9082
NA21118	GIH	SAS	CNV4_B2A2	4.1863	0.9998
NA21119	GIH	SAS	CNV4_B2A2	4.0027	0.9161
NA21120	GIH	SAS	CNV4_B2A2	4.1659	0.9947
NA21122	GIH	SAS	CNV4_B2A2	4.233	1.1712
HG00107	GBR	EUR	CNV4_B2A2	4.248	0.9446
HG00106	GBR	EUR	CNV4_B2A2	4.0681	0.9561
NA21126	GIH	SAS	CNV4_B2A2	4.0435	0.8897
HG00103	GBR	EUR	CNV4_B2A2	4.3473	1.0603
HG00102	GBR	EUR	CNV4_B2A2	4.1811	1.0302
HG00101	GBR	EUR	CNV4_B2A2	4.213	0.9399
NA21133	GIH	SAS	CNV4_B2A2	4.0089	0.9872
NA21135	GIH	SAS	CNV4_B2A2	3.9439	0.8994
NA21137	GIH	SAS	CNV4_B2A2	4.1521	1.0638
HG00099	GBR	EUR	CNV4_B2A2	4.2583	0.8772
NA21108	GIH	SAS	CNV4_B2A2	4.1506	0.9537
NA21107	GIH	SAS	CNV4_B2A2	4.1664	1.0049
NA21106	GIH	SAS	CNV4_B2A2	4.0487	1.0225
NA21105	GIH	SAS	CNV4_B2A2	4.0439	0.8924
NA20903	GIH	SAS	CNV4_B2A2	4.1281	0.9419
HG00119	GBR	EUR	CNV4_B2A2	4.1949	1.0347
HG00118	GBR	EUR	CNV4_B2A2	4.191	0.9313
NA20908	GIH	SAS	CNV4_B2A2	4.0838	0.9249
NA20910	GIH	SAS	CNV4_B2A2	4.0258	0.9711
NA20911	GIH	SAS	CNV4_B2A2	4.2736	0.9415
NA21086	GIH	SAS	CNV4_B2A2	4.0884	0.9961
NA21087	GIH	SAS	CNV4_B2A2	4.005	0.9651
NA21088	GIH	SAS	CNV4_B2A2	3.8837	0.8617
NA21089	GIH	SAS	CNV4_B2A2	3.9844	0.9773
NA20810	TSI	EUR	CNV4_B2A2	4.0642	0.9267
HG00117	GBR	EUR	CNV4_B2A2	4.1298	0.9984
HG00115	GBR	EUR	CNV4_B2A2	4.1114	1.0155
HG00113	GBR	EUR	CNV4_B2A2	4.0124	0.8642
NA21097	GIH	SAS	CNV4_B2A2	4.1516	1.0241
NA21098	GIH	SAS	CNV4_B2A2	4.1941	0.9586
NA21099	GIH	SAS	CNV4_B2A2	4.1178	1.0773
HG00112	GBR	EUR	CNV4_B2A2	4.2095	0.9791
HG00111	GBR	EUR	CNV4_B2A2	4.1987	0.9856
NA21102	GIH	SAS	CNV4_B2A2	3.9552	0.9362
NA21103	GIH	SAS	CNV4_B2A2	4.3349	1.0677
NA21104	GIH	SAS	CNV4_B2A2	3.9904	0.9066
NA21092	GIH	SAS	CNV4_B2A2	3.9978	1.0405
NA20809	TSI	EUR	CNV4_B2A2	4.2262	0.942
NA20808	TSI	EUR	CNV4_B2A2	4.077	1.0054
NA20807	TSI	EUR	CNV4_B2A2	4.075	0.9989
NA20348	ASW	AFR	CNV4_B2A2	4.0943	1.0025
NA20357	ASW	AFR	CNV4_B2A2	3.9808	1.0489
HG00254	GBR	EUR	CNV4_B2A2	4.0759	0.8987
NA20362	ASW	AFR	CNV4_B2A2	4.1699	0.9235
NA20412	ASW	AFR	CNV4_B2A2	4.2283	0.9485
NA20502	TSI	EUR	CNV4_B2A2	4.1272	1.0409
NA20505	TSI	EUR	CNV4_B2A2	4.0748	0.9502
NA20507	TSI	EUR	CNV4_B2A2	4.0981	0.9388
NA20510	TSI	EUR	CNV4_B2A2	3.8181	0.8477
NA20512	TSI	EUR	CNV4_B2A2	4.033	0.9358
NA20513	TSI	EUR	CNV4_B2A2	4.0312	0.9568
NA20514	TSI	EUR	CNV4_B2A2	4.0723	0.9621
NA20516	TSI	EUR	CNV4_B2A2	4.1968	0.9778
HG00243	GBR	EUR	CNV4_B2A2	3.9293	0.9991
NA20520	TSI	EUR	CNV4_B2A2	3.9926	1.0662
HG00240	GBR	EUR	CNV4_B2A2	3.84	1.0025
NA20525	TSI	EUR	CNV4_B2A2	3.9979	0.9224
HG00236	GBR	EUR	CNV4_B2A2	4.0876	1.0391
NA20530	TSI	EUR	CNV4_B2A2	4.1612	1.0575
NA20531	TSI	EUR	CNV4_B2A2	4.2269	0.9876
NA20532	TSI	EUR	CNV4_B2A2	4.179	1.1009
NA20346	ASW	AFR	CNV4_B2A2	4.1626	1.0187
NA20342	ASW	AFR	CNV4_B2A2	4.0307	1.0294
NA20340	ASW	AFR	CNV4_B2A2	4.0089	0.8372
HG00256	GBR	EUR	CNV4_B2A2	4.3017	0.947
HG00271	FIN	EUR	CNV4_B2A2	3.8659	1.044
HG00269	FIN	EUR	CNV4_B2A2	4.2508	0.9695
NA19901	ASW	AFR	CNV4_B2A2	4.2814	0.9592
HG00268	FIN	EUR	CNV4_B2A2	4.2038	0.9718
NA19917	ASW	AFR	CNV4_B2A2	4.1676	0.9328
NA19921	ASW	AFR	CNV4_B2A2	4.1294	0.9993
NA19922	ASW	AFR	CNV4_B2A2	3.9439	0.8781
HG00266	FIN	EUR	CNV4_B2A2	4.2286	0.9046
NA19984	ASW	AFR	CNV4_B2A2	4.1305	0.9626
HG00264	GBR	EUR	CNV4_B2A2	4.0255	0.9815
NA20534	TSI	EUR	CNV4_B2A2	3.8854	0.9299
HG00263	GBR	EUR	CNV4_B2A2	3.7883	1.0462
NA20281	ASW	AFR	CNV4_B2A2	4.1053	0.831
NA20287	ASW	AFR	CNV4_B2A2	3.9908	1.0245
NA20289	ASW	AFR	CNV4_B2A2	4.0538	0.9688
HG00262	GBR	EUR	CNV4_B2A2	4.0476	1.0197
NA20296	ASW	AFR	CNV4_B2A2	3.9855	0.9978
NA20298	ASW	AFR	CNV4_B2A2	3.8583	0.9148
NA20299	ASW	AFR	CNV4_B2A2	4.1044	0.9076
HG00259	GBR	EUR	CNV4_B2A2	4.012	0.9135
HG00258	GBR	EUR	CNV4_B2A2	4.3087	0.9135
HG00257	GBR	EUR	CNV4_B2A2	4.09	0.9327
NA20274	ASW	AFR	CNV4_B2A2	4.1546	0.9772
NA19818	ASW	AFR	CNV4_B2A2	4.1632	1.0757
HG00233	GBR	EUR	CNV4_B2A2	4.0101	1.0333
HG00231	GBR	EUR	CNV4_B2A2	4.2146	0.9497
NA20772	TSI	EUR	CNV4_B2A2	3.9392	0.883
NA20773	TSI	EUR	CNV4_B2A2	3.8454	0.9614
HG00173	FIN	EUR	CNV4_B2A2	4.0069	0.9473
NA20775	TSI	EUR	CNV4_B2A2	4.1029	1.0826
NA20778	TSI	EUR	CNV4_B2A2	4.3396	1.0329
NA20783	TSI	EUR	CNV4_B2A2	4.2476	1.0197
NA20785	TSI	EUR	CNV4_B2A2	4.1441	0.8171
HG00171	FIN	EUR	CNV4_B2A2	4.1861	0.9662
NA20790	TSI	EUR	CNV4_B2A2	3.9232	0.9779
HG00158	GBR	EUR	CNV4_B2A2	4.3094	0.9654
NA20796	TSI	EUR	CNV4_B2A2	4.1856	1.0457
NA20797	TSI	EUR	CNV4_B2A2	3.9893	1.0589
HG00157	GBR	EUR	CNV4_B2A2	4.1692	0.9397
NA20799	TSI	EUR	CNV4_B2A2	4.1211	1.1507
HG00155	GBR	EUR	CNV4_B2A2	4.0688	1.0151
HG00154	GBR	EUR	CNV4_B2A2	4.0749	1.0329
HG00151	GBR	EUR	CNV4_B2A2	4.2167	1.0653
NA20803	TSI	EUR	CNV4_B2A2	3.9929	1.0197
HG00150	GBR	EUR	CNV4_B2A2	4.1264	1.0277
NA20805	TSI	EUR	CNV4_B2A2	4.2123	0.9677
HG00149	GBR	EUR	CNV4_B2A2	4.0134	0.9892
NA20771	TSI	EUR	CNV4_B2A2	4.0242	1.0312
HG00174	FIN	EUR	CNV4_B2A2	4.1464	1.0802
NA20769	TSI	EUR	CNV4_B2A2	4.0293	0.8545
NA20768	TSI	EUR	CNV4_B2A2	3.9664	0.8583
HG00190	FIN	EUR	CNV4_B2A2	4.1355	0.9355
NA20541	TSI	EUR	CNV4_B2A2	4.1706	1.0386
HG00189	FIN	EUR	CNV4_B2A2	4.0982	0.9655
HG00188	FIN	EUR	CNV4_B2A2	4.1737	1.0285
HG00187	FIN	EUR	CNV4_B2A2	4.0616	0.8963
NA20582	TSI	EUR	CNV4_B2A2	4.1708	1.0778
NA20585	TSI	EUR	CNV4_B2A2	4.1118	1.0193
NA20586	TSI	EUR	CNV4_B2A2	4.2187	1.0341
NA20587	TSI	EUR	CNV4_B2A2	4.0842	0.9762
NA20588	TSI	EUR	CNV4_B2A2	4.146	1.0475
NA20536	TSI	EUR	CNV4_B2A2	3.9482	0.8941
NA20589	TSI	EUR	CNV4_B2A2	4.1096	0.8758
NA20755	TSI	EUR	CNV4_B2A2	4.0179	1.0556
HG00183	FIN	EUR	CNV4_B2A2	4.2321	0.9607
NA20757	TSI	EUR	CNV4_B2A2	3.9789	0.9189
NA20759	TSI	EUR	CNV4_B2A2	4.0595	1.1702
NA20760	TSI	EUR	CNV4_B2A2	4.2295	0.8953
NA20762	TSI	EUR	CNV4_B2A2	4.1434	1.0455
NA20764	TSI	EUR	CNV4_B2A2	4.0201	1.0434
HG00179	FIN	EUR	CNV4_B2A2	3.9662	0.8707
NA20766	TSI	EUR	CNV4_B2A2	3.9976	0.8904
HG00176	FIN	EUR	CNV4_B2A2	4.1928	1.0426
NA20754	TSI	EUR	CNV4_B2A2	4.0198	0.9273
NA19019	LWK	AFR	CNV4_B2A2	4.123	0.9913
NA19107	YRI	AFR	CNV4_B2A2	3.9774	0.881
HG00479	CHS	EAS	CNV4_B2A2	4.036	1.0623
HG00653	CHS	EAS	CNV4_B2A2	4.0553	0.9227
HG00651	CHS	EAS	CNV4_B2A2	4.1396	0.9751
HG00641	PUR	AMR	CNV4_B2A2	4.1568	1.0168
HG00638	PUR	AMR	CNV4_B2A2	4.0219	0.8837
NA12812	CEU	EUR	CNV4_B2A2	3.9963	0.9772
HG00634	CHS	EAS	CNV4_B2A2	4.1345	0.9632
NA12814	CEU	EUR	CNV4_B2A2	4.1892	0.94
NA12815	CEU	EUR	CNV4_B2A2	4.2918	1.1
NA12827	CEU	EUR	CNV4_B2A2	4.3069	1.0206
NA12828	CEU	EUR	CNV4_B2A2	4.0379	1.0022
HG00654	CHS	EAS	CNV4_B2A2	4.2342	1.02
NA12829	CEU	EUR	CNV4_B2A2	4.2067	1.0538
HG00632	CHS	EAS	CNV4_B2A2	4.0844	0.9035
HG00629	CHS	EAS	CNV4_B2A2	4.0981	1.0252
HG00628	CHS	EAS	CNV4_B2A2	4.0983	0.9166
NA12874	CEU	EUR	CNV4_B2A2	4.2682	0.9781
HG00626	CHS	EAS	CNV4_B2A2	4.1734	0.9432
NA12889	CEU	EUR	CNV4_B2A2	4.0368	0.9647
NA12890	CEU	EUR	CNV4_B2A2	4.0698	1.1145
NA18488	YRI	AFR	CNV4_B2A2	3.9739	0.9833
HG00625	CHS	EAS	CNV4_B2A2	4.1291	0.9308
NA18498	YRI	AFR	CNV4_B2A2	3.9787	0.9687
NA12830	CEU	EUR	CNV4_B2A2	4.1088	0.9457
NA18499	YRI	AFR	CNV4_B2A2	3.9206	1.0248
HG00656	CHS	EAS	CNV4_B2A2	4.1734	0.933
NA12750	CEU	EUR	CNV4_B2A2	4.0953	0.9827
HG00689	CHS	EAS	CNV4_B2A2	3.9766	1.0292
HG00684	CHS	EAS	CNV4_B2A2	4.0483	0.9519
HG00683	CHS	EAS	CNV4_B2A2	4.2413	0.9989
NA12282	CEU	EUR	CNV4_B2A2	3.9186	1.0511
NA12283	CEU	EUR	CNV4_B2A2	4.0752	0.8782
NA12286	CEU	EUR	CNV4_B2A2	4.1502	0.9211
NA12287	CEU	EUR	CNV4_B2A2	3.8464	1.0971
NA12340	CEU	EUR	CNV4_B2A2	4.1031	0.9102
NA12341	CEU	EUR	CNV4_B2A2	3.9939	0.9653
NA12342	CEU	EUR	CNV4_B2A2	4.2067	0.9491
HG00657	CHS	EAS	CNV4_B2A2	4.1224	0.914
NA12347	CEU	EUR	CNV4_B2A2	4.1832	0.9412
HG00672	CHS	EAS	CNV4_B2A2	4.1159	0.8789
HG00671	CHS	EAS	CNV4_B2A2	4.1152	0.9961
NA12414	CEU	EUR	CNV4_B2A2	4.1767	1.1204
NA12489	CEU	EUR	CNV4_B2A2	4.0863	1.0169
HG00663	CHS	EAS	CNV4_B2A2	4.178	1.0693
NA12716	CEU	EUR	CNV4_B2A2	3.9342	0.9818
NA12717	CEU	EUR	CNV4_B2A2	4.0541	0.9393
NA12718	CEU	EUR	CNV4_B2A2	4.0273	1.0248
NA12748	CEU	EUR	CNV4_B2A2	4.2948	0.986
HG00662	CHS	EAS	CNV4_B2A2	4.1077	0.9821
HG00674	CHS	EAS	CNV4_B2A2	4.0587	1.0087
HG00622	CHS	EAS	CNV4_B2A2	4.0809	0.8684
NA18505	YRI	AFR	CNV4_B2A2	4.108	0.9013
NA18507	YRI	AFR	CNV4_B2A2	4.0335	1.0189
NA18547	CHB	EAS	CNV4_B2A2	4.1549	0.9663
NA18548	CHB	EAS	CNV4_B2A2	4.1857	0.9936
NA18549	CHB	EAS	CNV4_B2A2	4.044	1.0472
NA18550	CHB	EAS	CNV4_B2A2	4.1234	0.9288
NA18552	CHB	EAS	CNV4_B2A2	4.0485	1.0411
NA18553	CHB	EAS	CNV4_B2A2	4.1521	1.1693
NA18555	CHB	EAS	CNV4_B2A2	4.0311	0.8856
NA18557	CHB	EAS	CNV4_B2A2	4.0257	0.9975
NA18558	CHB	EAS	CNV4_B2A2	3.9872	1.1512
NA18559	CHB	EAS	CNV4_B2A2	4.1156	0.9246
HG00610	CHS	EAS	CNV4_B2A2	4.1646	1.0452
NA18561	CHB	EAS	CNV4_B2A2	4.0739	0.9637
NA18565	CHB	EAS	CNV4_B2A2	4.0974	1.051
NA18566	CHB	EAS	CNV4_B2A2	3.9927	0.9465
NA18567	CHB	EAS	CNV4_B2A2	4.0842	0.9996
NA18570	CHB	EAS	CNV4_B2A2	4.2164	0.9921
NA18571	CHB	EAS	CNV4_B2A2	4.1152	1.0069
NA18572	CHB	EAS	CNV4_B2A2	4.0836	1.0499
NA18573	CHB	EAS	CNV4_B2A2	4.1286	1.0654
NA18574	CHB	EAS	CNV4_B2A2	4.1191	0.9315
NA18577	CHB	EAS	CNV4_B2A2	4.0524	0.9532
NA18579	CHB	EAS	CNV4_B2A2	4.1084	0.9707
NA18563	CHB	EAS	CNV4_B2A2	4.0835	0.9745
NA18545	CHB	EAS	CNV4_B2A2	4.0391	0.8352
HG00611	CHS	EAS	CNV4_B2A2	4.0328	0.9966
NA18543	CHB	EAS	CNV4_B2A2	4.256	0.9407
NA18508	YRI	AFR	CNV4_B2A2	4.1088	0.8773
HG00620	CHS	EAS	CNV4_B2A2	4.2005	1.1216
NA18516	YRI	AFR	CNV4_B2A2	4.0688	1.1088
NA18519	YRI	AFR	CNV4_B2A2	4.1422	1.1987
NA18520	YRI	AFR	CNV4_B2A2	4.1894	1.1713
HG00614	CHS	EAS	CNV4_B2A2	4.1424	1.0085
NA18523	YRI	AFR	CNV4_B2A2	4.175	1.1019
NA18525	CHB	EAS	CNV4_B2A2	4.0986	0.9897
NA18526	CHB	EAS	CNV4_B2A2	4.1292	0.9519
NA18528	CHB	EAS	CNV4_B2A2	4.0528	0.9237
NA18530	CHB	EAS	CNV4_B2A2	4.2978	0.8966
NA18531	CHB	EAS	CNV4_B2A2	3.9813	1.1476
NA18532	CHB	EAS	CNV4_B2A2	4.1306	0.9985
HG00613	CHS	EAS	CNV4_B2A2	4.0026	1.0299
NA18534	CHB	EAS	CNV4_B2A2	4.232	1.0245
NA18535	CHB	EAS	CNV4_B2A2	3.9236	1.0451
NA19017	LWK	AFR	CNV4_B2A2	4.1848	1.0837
NA18536	CHB	EAS	CNV4_B2A2	3.9906	1.0676
NA18537	CHB	EAS	CNV4_B2A2	4.0544	1.0164
NA18538	CHB	EAS	CNV4_B2A2	4.0876	0.9603
NA18539	CHB	EAS	CNV4_B2A2	4.0999	1.0009
NA18541	CHB	EAS	CNV4_B2A2	4.1616	1.0008
NA18542	CHB	EAS	CNV4_B2A2	4.1539	0.9695
NA12249	CEU	EUR	CNV4_B2A2	4.0969	0.9525
HG00599	CHS	EAS	CNV4_B2A2	3.9525	0.9637
HG00690	CHS	EAS	CNV4_B2A2	3.9394	1.0883
NA12155	CEU	EUR	CNV4_B2A2	4.0762	0.8645
HG04155	BEB	SAS	CNV4_B2A2	4.0803	1.0456
HG04156	BEB	SAS	CNV4_B2A2	4.0891	0.9707
HG00982	CDX	EAS	CNV4_B2A2	4.0153	0.9213
HG04159	BEB	SAS	CNV4_B2A2	4.0142	0.9749
HG04162	BEB	SAS	CNV4_B2A2	3.9515	1.0461
HG04171	BEB	SAS	CNV4_B2A2	4.1209	0.9343
HG04173	BEB	SAS	CNV4_B2A2	4.0522	0.9273
HG04176	BEB	SAS	CNV4_B2A2	3.9106	0.9324
HG04180	BEB	SAS	CNV4_B2A2	3.8889	0.9696
HG04182	BEB	SAS	CNV4_B2A2	4.0833	1.0349
HG04153	BEB	SAS	CNV4_B2A2	4.1792	0.9122
HG04183	BEB	SAS	CNV4_B2A2	4.0115	1.058
HG00881	CDX	EAS	CNV4_B2A2	4.0933	0.9548
HG04188	BEB	SAS	CNV4_B2A2	4.1838	0.898
HG00879	CDX	EAS	CNV4_B2A2	4.1555	0.9086
HG04194	BEB	SAS	CNV4_B2A2	4.1892	0.9235
HG04195	BEB	SAS	CNV4_B2A2	3.9323	1.0264
HG04198	ITU	SAS	CNV4_B2A2	4.0935	1.095
HG04200	ITU	SAS	CNV4_B2A2	4.0616	0.9455
HG04202	ITU	SAS	CNV4_B2A2	3.9944	0.887
HG04206	ITU	SAS	CNV4_B2A2	3.9801	0.9258
HG00867	CDX	EAS	CNV4_B2A2	4.0814	1.1069
HG00956	CDX	EAS	CNV4_B2A2	4.0861	1.0134
HG04210	STU	SAS	CNV4_B2A2	3.8798	1.0441
HG04152	BEB	SAS	CNV4_B2A2	4.0432	1.0804
HG04144	BEB	SAS	CNV4_B2A2	3.9343	0.9316
HG01047	PUR	AMR	CNV4_B2A2	3.9076	1.0536
HG04061	ITU	SAS	CNV4_B2A2	4.0349	1.0425
HG04062	ITU	SAS	CNV4_B2A2	3.992	1.0573
HG01046	CDX	EAS	CNV4_B2A2	4.08	0.9543
HG04070	ITU	SAS	CNV4_B2A2	4.2054	0.9575
HG04075	STU	SAS	CNV4_B2A2	4.0838	1.0343
HG01031	CDX	EAS	CNV4_B2A2	4.0504	0.943
HG04080	ITU	SAS	CNV4_B2A2	4.0849	0.9959
HG04090	ITU	SAS	CNV4_B2A2	4.1153	0.9698
HG04093	ITU	SAS	CNV4_B2A2	3.9695	0.9324
HG04146	BEB	SAS	CNV4_B2A2	4.2756	1.0868
HG04094	ITU	SAS	CNV4_B2A2	4.2458	1.0448
HG04098	ITU	SAS	CNV4_B2A2	4.1749	0.9117
HG04099	STU	SAS	CNV4_B2A2	4.0952	0.9613
HG01029	CDX	EAS	CNV4_B2A2	4.3183	0.9007
HG01028	CDX	EAS	CNV4_B2A2	4.1319	0.9909
HG04107	STU	SAS	CNV4_B2A2	3.913	0.9623
HG04118	ITU	SAS	CNV4_B2A2	4.0684	1.0562
HG04131	BEB	SAS	CNV4_B2A2	4.0713	1.0109
HG04134	BEB	SAS	CNV4_B2A2	4.0639	0.8833
HG04140	BEB	SAS	CNV4_B2A2	3.936	1.1005
HG04141	BEB	SAS	CNV4_B2A2	3.945	0.9878
HG04096	ITU	SAS	CNV4_B2A2	3.8018	0.9073
HG04211	ITU	SAS	CNV4_B2A2	3.8508	1.1612
HG04212	ITU	SAS	CNV4_B2A2	4.0209	1.0278
HG04214	ITU	SAS	CNV4_B2A2	4.1423	1.0265
NA11892	CEU	EUR	CNV4_B2A2	4.1038	1.0884
NA11893	CEU	EUR	CNV4_B2A2	4.2618	1.1082
NA11894	CEU	EUR	CNV4_B2A2	4.1061	1.0757
NA11918	CEU	EUR	CNV4_B2A2	4.0266	0.9955
HG00708	CHS	EAS	CNV4_B2A2	4.1508	0.9413
HG00707	CHS	EAS	CNV4_B2A2	4.1223	1.1266
NA11930	CEU	EUR	CNV4_B2A2	3.9475	0.9394
HG00705	CHS	EAS	CNV4_B2A2	4.1875	0.9282
NA11992	CEU	EUR	CNV4_B2A2	4.1623	0.9716
NA11994	CEU	EUR	CNV4_B2A2	4.1261	0.994
HG00717	CHS	EAS	CNV4_B2A2	3.9542	1.037
NA11995	CEU	EUR	CNV4_B2A2	4.2176	0.9844
NA12004	CEU	EUR	CNV4_B2A2	4.0495	0.8839
NA12005	CEU	EUR	CNV4_B2A2	3.991	0.9287
HG00699	CHS	EAS	CNV4_B2A2	4.038	0.9245
NA12043	CEU	EUR	CNV4_B2A2	4.1317	1.0156
HG00698	CHS	EAS	CNV4_B2A2	4.0243	0.8576
NA12045	CEU	EUR	CNV4_B2A2	4.1204	1.0032
NA12046	CEU	EUR	CNV4_B2A2	4.0684	0.9865
NA12058	CEU	EUR	CNV4_B2A2	4.0584	1.0596
NA12144	CEU	EUR	CNV4_B2A2	4.0917	0.9732
HG00693	CHS	EAS	CNV4_B2A2	4.1851	0.9769
NA12003	CEU	EUR	CNV4_B2A2	4.0168	0.9265
HG00728	CHS	EAS	CNV4_B2A2	3.921	0.9461
HG00729	CHS	EAS	CNV4_B2A2	4.0489	1.1302
HG00731	PUR	AMR	CNV4_B2A2	4.122	1.0959
HG04216	ITU	SAS	CNV4_B2A2	3.8855	0.8786
HG00864	CDX	EAS	CNV4_B2A2	4.0522	1.1108
HG04222	ITU	SAS	CNV4_B2A2	4.0748	1.0218
HG00851	CDX	EAS	CNV4_B2A2	3.9095	0.9128
HG04227	STU	SAS	CNV4_B2A2	4.2267	0.9218
HG04229	STU	SAS	CNV4_B2A2	4.0367	1.0674
HG04235	ITU	SAS	CNV4_B2A2	4.2123	0.9878
HG04238	ITU	SAS	CNV4_B2A2	3.9765	1.0862
HG00844	CDX	EAS	CNV4_B2A2	4.1296	1.0319
NA06984	CEU	EUR	CNV4_B2A2	4.0086	1.0163
NA06985	CEU	EUR	CNV4_B2A2	4.3354	0.9447
NA06986	CEU	EUR	CNV4_B2A2	3.9425	0.9278
NA06989	CEU	EUR	CNV4_B2A2	4.0193	1.166
NA06994	CEU	EUR	CNV4_B2A2	4.1242	1.0427
HG00766	CDX	EAS	CNV4_B2A2	4.1712	0.9272
HG00759	CDX	EAS	CNV4_B2A2	4.1855	0.9684
HG00743	PUR	AMR	CNV4_B2A2	4.1899	0.9603
NA07056	CEU	EUR	CNV4_B2A2	4.1574	0.9798
HG00737	PUR	AMR	CNV4_B2A2	4.0012	0.9387
HG00734	PUR	AMR	CNV4_B2A2	4.2766	0.9993
NA10851	CEU	EUR	CNV4_B2A2	4.0651	0.9372
NA11829	CEU	EUR	CNV4_B2A2	3.8009	0.9332
NA11831	CEU	EUR	CNV4_B2A2	3.928	1.0587
HG00692	CHS	EAS	CNV4_B2A2	4.1035	1.0263
HG00598	CHS	EAS	CNV4_B2A2	4.2163	0.9697
HG04023	ITU	SAS	CNV4_B2A2	4.0612	1.0346
NA18593	CHB	EAS	CNV4_B2A2	4.0883	1.0825
NA18644	CHB	EAS	CNV4_B2A2	3.8448	0.9385
NA18645	CHB	EAS	CNV4_B2A2	4.1824	0.9482
NA18646	CHB	EAS	CNV4_B2A2	3.979	0.8746
NA18647	CHB	EAS	CNV4_B2A2	3.9866	0.9126
NA18968	JPT	EAS	CNV4_B2A2	4.1002	1.0363
NA18967	JPT	EAS	CNV4_B2A2	4.1034	0.9151
HG00533	CHS	EAS	CNV4_B2A2	4.3678	1.0717
NA18648	CHB	EAS	CNV4_B2A2	4.0098	0.9821
NA18965	JPT	EAS	CNV4_B2A2	4.1782	1.0087
HG00534	CHS	EAS	CNV4_B2A2	4.0889	0.8959
NA18963	JPT	EAS	CNV4_B2A2	4.2867	0.8792
NA18962	JPT	EAS	CNV4_B2A2	4.1804	1.0047
NA18961	JPT	EAS	CNV4_B2A2	4.2629	0.9132
NA18960	JPT	EAS	CNV4_B2A2	4.3157	0.9104
NA18957	JPT	EAS	CNV4_B2A2	4.0893	1.0161
NA18643	CHB	EAS	CNV4_B2A2	3.8966	0.9734
NA18956	JPT	EAS	CNV4_B2A2	4.0554	1.0402
NA18969	JPT	EAS	CNV4_B2A2	4.161	0.9826
NA18970	JPT	EAS	CNV4_B2A2	4.0417	1.0102
NA18977	JPT	EAS	CNV4_B2A2	3.9963	0.968
NA18976	JPT	EAS	CNV4_B2A2	4.0818	1.0346
NA18632	CHB	EAS	CNV4_B2A2	4.0836	0.9609
NA18974	JPT	EAS	CNV4_B2A2	4.0789	0.9593
NA18634	CHB	EAS	CNV4_B2A2	4.1327	1.1417
NA18635	CHB	EAS	CNV4_B2A2	3.998	1.1176
HG00531	CHS	EAS	CNV4_B2A2	4.1084	1.054
NA18637	CHB	EAS	CNV4_B2A2	3.9813	0.9771
NA18638	CHB	EAS	CNV4_B2A2	4.1375	0.9191
NA18639	CHB	EAS	CNV4_B2A2	4.1838	1.064
NA18972	JPT	EAS	CNV4_B2A2	3.901	0.9793
NA18640	CHB	EAS	CNV4_B2A2	4.0218	0.9261
NA18641	CHB	EAS	CNV4_B2A2	4.159	1.0487
NA18971	JPT	EAS	CNV4_B2A2	3.8165	0.9775
NA18942	JPT	EAS	CNV4_B2A2	4.1059	0.9282
NA18642	CHB	EAS	CNV4_B2A2	3.9787	0.9177
NA18954	JPT	EAS	CNV4_B2A2	4.2161	1.0639
HG00590	CHS	EAS	CNV4_B2A2	4.1698	0.953
NA18953	JPT	EAS	CNV4_B2A2	4.0559	0.9735
NA18877	YRI	AFR	CNV4_B2A2	4.2748	1.1435
NA18878	YRI	AFR	CNV4_B2A2	4.2025	1.03
HG00559	CHS	EAS	CNV4_B2A2	4.1309	0.9257
HG00557	CHS	EAS	CNV4_B2A2	3.9775	0.9713
NA18915	YRI	AFR	CNV4_B2A2	4.0932	1.0092
HG00556	CHS	EAS	CNV4_B2A2	4.1229	1.0762
HG00554	PUR	AMR	CNV4_B2A2	4.0558	0.9264
NA18924	YRI	AFR	CNV4_B2A2	4.1034	1.0124
HG00551	PUR	AMR	CNV4_B2A2	4.0186	0.8793
NA18945	JPT	EAS	CNV4_B2A2	4.1023	0.9718
HG00543	CHS	EAS	CNV4_B2A2	4.1294	0.934
HG00537	CHS	EAS	CNV4_B2A2	3.9399	1.0215
NA18939	JPT	EAS	CNV4_B2A2	4.1051	0.7789
HG00542	CHS	EAS	CNV4_B2A2	3.9955	1.1008
NA18941	JPT	EAS	CNV4_B2A2	3.8849	1.0678
HG00565	CHS	EAS	CNV4_B2A2	4.1374	1.0217
NA18946	JPT	EAS	CNV4_B2A2	3.8252	0.9915
HG00536	CHS	EAS	CNV4_B2A2	3.963	0.8259
HG00566	CHS	EAS	CNV4_B2A2	3.9756	0.9001
NA18952	JPT	EAS	CNV4_B2A2	4.1523	0.95
NA18745	CHB	EAS	CNV4_B2A2	4.0021	1.0482
NA18951	JPT	EAS	CNV4_B2A2	4.0132	1.0969
NA18747	CHB	EAS	CNV4_B2A2	3.9146	0.9395
NA18748	CHB	EAS	CNV4_B2A2	4.0376	0.8915
NA18950	JPT	EAS	CNV4_B2A2	4.0514	0.9778
NA18949	JPT	EAS	CNV4_B2A2	4.0215	1.1976
HG00592	CHS	EAS	CNV4_B2A2	4.149	1.0575
NA18749	CHB	EAS	CNV4_B2A2	4.0955	0.9917
HG00589	CHS	EAS	CNV4_B2A2	3.9912	0.9673
NA18948	JPT	EAS	CNV4_B2A2	4.1253	1.0733
HG00584	CHS	EAS	CNV4_B2A2	4.133	0.9629
NA18864	YRI	AFR	CNV4_B2A2	4.1968	0.9086
NA18592	CHB	EAS	CNV4_B2A2	4.0732	0.8753
HG00581	CHS	EAS	CNV4_B2A2	4.3592	0.9231
HG00580	CHS	EAS	CNV4_B2A2	4.0482	0.8924
NA18757	CHB	EAS	CNV4_B2A2	4.0315	0.9606
NA18630	CHB	EAS	CNV4_B2A2	4.0769	1.0051
NA18943	JPT	EAS	CNV4_B2A2	3.929	0.85
NA18978	JPT	EAS	CNV4_B2A2	4.025	0.9478
NA18617	CHB	EAS	CNV4_B2A2	3.9406	1.0698
NA18990	JPT	EAS	CNV4_B2A2	3.9571	0.9134
NA18616	CHB	EAS	CNV4_B2A2	4.0732	0.8199
NA18615	CHB	EAS	CNV4_B2A2	4.0054	1.0362
HG00525	CHS	EAS	CNV4_B2A2	3.9208	1.0693
NA18991	JPT	EAS	CNV4_B2A2	4.2492	0.9725
NA19009	JPT	EAS	CNV4_B2A2	4.1016	0.9033
HG00595	CHS	EAS	CNV4_B2A2	4.2725	0.9723
NA18992	JPT	EAS	CNV4_B2A2	4.3359	0.9427
NA18993	JPT	EAS	CNV4_B2A2	4.1039	0.9515
NA19007	JPT	EAS	CNV4_B2A2	4.0567	1.0796
NA18994	JPT	EAS	CNV4_B2A2	4.1185	1.0085
NA18614	CHB	EAS	CNV4_B2A2	4.0813	0.982
NA18989	JPT	EAS	CNV4_B2A2	4.0896	0.9886
NA19006	JPT	EAS	CNV4_B2A2	4.2002	0.9331
HG00500	CHS	EAS	CNV4_B2A2	3.9579	0.9751
NA18613	CHB	EAS	CNV4_B2A2	4.1289	0.9786
NA18612	CHB	EAS	CNV4_B2A2	4.0106	1.017
HG00593	CHS	EAS	CNV4_B2A2	4.1832	1.0119
NA18611	CHB	EAS	CNV4_B2A2	4.2562	1.0934
NA19004	JPT	EAS	CNV4_B2A2	3.9499	1.0443
NA18610	CHB	EAS	CNV4_B2A2	4.1066	0.9744
NA19001	JPT	EAS	CNV4_B2A2	4.3064	1.002
NA18997	JPT	EAS	CNV4_B2A2	3.9202	1.0442
NA18609	CHB	EAS	CNV4_B2A2	3.9402	0.9546
NA19000	JPT	EAS	CNV4_B2A2	4.0995	0.911
HG00524	CHS	EAS	CNV4_B2A2	4.0452	1.0346
NA18608	CHB	EAS	CNV4_B2A2	3.8883	1.006
NA18995	JPT	EAS	CNV4_B2A2	4.2637	0.998
NA18988	JPT	EAS	CNV4_B2A2	4.075	1.0161
NA18603	CHB	EAS	CNV4_B2A2	4.0437	1.0114
NA18982	JPT	EAS	CNV4_B2A2	4.2688	1.0693
NA18595	CHB	EAS	CNV4_B2A2	4.1625	1.0105
NA18599	CHB	EAS	CNV4_B2A2	4.1052	0.9127
NA18624	CHB	EAS	CNV4_B2A2	4.0858	0.9694
NA18981	JPT	EAS	CNV4_B2A2	4.0954	1.0739
NA18983	JPT	EAS	CNV4_B2A2	4.0992	0.9456
HG00596	CHS	EAS	CNV4_B2A2	4.0753	1.0451
NA18596	CHB	EAS	CNV4_B2A2	4.1589	0.9551
NA18623	CHB	EAS	CNV4_B2A2	4.0348	0.9713
NA18622	CHB	EAS	CNV4_B2A2	4.1202	0.993
NA18979	JPT	EAS	CNV4_B2A2	4.0257	0.9432
NA18621	CHB	EAS	CNV4_B2A2	3.9532	0.9952
NA18627	CHB	EAS	CNV4_B2A2	3.8806	1.0009
HG00530	CHS	EAS	CNV4_B2A2	4.1829	0.9614
NA18985	JPT	EAS	CNV4_B2A2	4.219	1.0391
NA18620	CHB	EAS	CNV4_B2A2	4.2296	1.0174
NA18619	CHB	EAS	CNV4_B2A2	4.1057	1.0081
NA18987	JPT	EAS	CNV4_B2A2	3.9279	0.8669
NA18618	CHB	EAS	CNV4_B2A2	4.1673	1.0499
NA18602	CHB	EAS	CNV4_B2A2	4.0716	0.895
NA18628	CHB	EAS	CNV4_B2A2	3.8528	0.9128
NA19010	JPT	EAS	CNV4_B2A2	4.0568	1.1009
NA18626	CHB	EAS	CNV4_B2A2	4.11	0.9943
HG00382	FIN	EUR	CNV5_B2A3	5.2699	0.7452
HG01341	CLM	AMR	CNV5_B2A3	5.191	0.6227
HG00143	GBR	EUR	CNV5_B2A3	4.888	0.5856
HG00383	FIN	EUR	CNV5_B2A3	5.1407	0.6681
HG01395	PUR	AMR	CNV5_B2A3	5.1444	0.6467
HG01492	CLM	AMR	CNV5_B2A3	5.0764	0.6431
HG01383	CLM	AMR	CNV5_B2A3	5.1825	0.667
HG01345	CLM	AMR	CNV5_B2A3	5.0555	0.7726
HG00148	GBR	EUR	CNV5_B2A3	4.9988	0.6337
HG01498	CLM	AMR	CNV5_B2A3	5.0174	0.6622
HG01375	CLM	AMR	CNV5_B2A3	4.9824	0.6342
HG01500	IBS	EUR	CNV5_B2A3	5.0057	0.6897
HG00380	FIN	EUR	CNV5_B2A3	5.1684	0.6602
HG00105	GBR	EUR	CNV5_B2A3	5.2348	0.6795
HG00100	GBR	EUR	CNV5_B2A3	4.9802	0.6835
HG01049	PUR	AMR	CNV5_B2A3	5.0607	0.6725
HG01342	CLM	AMR	CNV5_B2A3	5.2108	0.6183
HG01509	IBS	EUR	CNV5_B2A3	5.1404	0.6356
HG01507	IBS	EUR	CNV5_B2A3	5.273	0.6737
HG01378	CLM	AMR	CNV5_B2A3	5.1445	0.6445
HG01105	PUR	AMR	CNV5_B2A3	4.8491	0.6794
HG00140	GBR	EUR	CNV5_B2A3	5.1253	0.6143
HG00739	PUR	AMR	CNV5_B2A3	5.1278	0.6481
HG00457	CHS	EAS	CNV5_B2A3	5.067	0.6177
HG01461	CLM	AMR	CNV5_B2A3	5.0934	0.6335
HG01088	PUR	AMR	CNV5_B2A3	5.2419	0.6842
HG01455	CLM	AMR	CNV5_B2A3	5.1063	0.6888
HG01414	PUR	AMR	CNV5_B2A3	5.1958	0.6615
HG01354	CLM	AMR	CNV5_B2A3	5.0091	0.6668
HG01366	CLM	AMR	CNV5_B2A3	5.2841	0.6421
HG01082	PUR	AMR	CNV5_B2A3	5.1653	0.6139
HG01462	CLM	AMR	CNV5_B2A3	5.1262	0.6181
HG00114	GBR	EUR	CNV5_B2A3	5.2041	0.6064
HG01066	PUR	AMR	CNV5_B2A3	4.9901	0.6786
HG01356	CLM	AMR	CNV5_B2A3	5.1151	0.7167
HG00116	GBR	EUR	CNV5_B2A3	5.0109	0.6689
HG01070	PUR	AMR	CNV5_B2A3	4.9996	0.6167
HG00121	GBR	EUR	CNV5_B2A3	4.9514	0.6118
HG01360	CLM	AMR	CNV5_B2A3	4.9797	0.6404
HG01443	CLM	AMR	CNV5_B2A3	5.2333	0.6797
HG01077	PUR	AMR	CNV5_B2A3	5.2544	0.6871
HG01465	CLM	AMR	CNV5_B2A3	5.0409	0.6754
HG01468	CLM	AMR	CNV5_B2A3	4.9598	0.6599
HG01474	CLM	AMR	CNV5_B2A3	5.1067	0.6409
HG00452	CHS	EAS	CNV5_B2A3	4.853	0.6836
HG00108	GBR	EUR	CNV5_B2A3	5.2533	0.6402
HG01489	CLM	AMR	CNV5_B2A3	4.9435	0.735
HG00109	GBR	EUR	CNV5_B2A3	5.1426	0.6234
HG00732	PUR	AMR	CNV5_B2A3	5.2543	0.6789
HG01094	PUR	AMR	CNV5_B2A3	5.0078	0.6904
HG01374	CLM	AMR	CNV5_B2A3	5.1299	0.6324
HG01372	CLM	AMR	CNV5_B2A3	5.0959	0.684
HG01398	PUR	AMR	CNV5_B2A3	5.2488	0.6514
HG00137	GBR	EUR	CNV5_B2A3	5.1103	0.7005
HG00136	GBR	EUR	CNV5_B2A3	5.1599	0.6111
HG00740	PUR	AMR	CNV5_B2A3	5.4149	0.6936
HG01485	CLM	AMR	CNV5_B2A3	5.1477	0.6591
HG00132	GBR	EUR	CNV5_B2A3	5.0516	0.6398
HG00131	GBR	EUR	CNV5_B2A3	5.2032	0.6848
HG01351	CLM	AMR	CNV5_B2A3	5.0229	0.7332
HG01092	PUR	AMR	CNV5_B2A3	5.0945	0.6
HG00384	FIN	EUR	CNV5_B2A3	4.8901	0.623
HG01080	PUR	AMR	CNV5_B2A3	5.0432	0.6436
HG00186	FIN	EUR	CNV5_B2A3	4.9968	0.7457
HG01111	PUR	AMR	CNV5_B2A3	5.0064	0.6654
HG01183	PUR	AMR	CNV5_B2A3	5.1836	0.6562
HG00329	FIN	EUR	CNV5_B2A3	4.8851	0.6467
HG00277	FIN	EUR	CNV5_B2A3	5.1362	0.678
HG00330	FIN	EUR	CNV5_B2A3	5.1732	0.6282
HG00331	FIN	EUR	CNV5_B2A3	5.0225	0.6555
HG01682	IBS	EUR	CNV5_B2A3	5.3989	0.6502
HG00275	FIN	EUR	CNV5_B2A3	5.0566	0.6506
HG00334	FIN	EUR	CNV5_B2A3	5.1408	0.721
HG00272	FIN	EUR	CNV5_B2A3	5.0394	0.7232
HG01272	CLM	AMR	CNV5_B2A3	5.0642	0.6739
HG01275	CLM	AMR	CNV5_B2A3	5.0527	0.719
HG00338	FIN	EUR	CNV5_B2A3	5.2059	0.6531
HG01259	CLM	AMR	CNV5_B2A3	5.2087	0.6161
HG00339	FIN	EUR	CNV5_B2A3	5.0764	0.6242
HG00267	FIN	EUR	CNV5_B2A3	4.9443	0.696
HG00341	FIN	EUR	CNV5_B2A3	5.3888	0.6753
HG00265	GBR	EUR	CNV5_B2A3	5.262	0.6731
HG01695	IBS	EUR	CNV5_B2A3	5.0751	0.6592
HG00623	CHS	EAS	CNV5_B2A3	5.0651	0.722
HG01577	PEL	AMR	CNV5_B2A3	5.2619	0.6685
HG01702	IBS	EUR	CNV5_B2A3	4.9813	0.6569
HG01704	IBS	EUR	CNV5_B2A3	5.1707	0.6774
HG00261	GBR	EUR	CNV5_B2A3	4.9479	0.6866
HG01705	IBS	EUR	CNV5_B2A3	5.394	0.6436
HG01167	PUR	AMR	CNV5_B2A3	5.1904	0.6624
HG01281	CLM	AMR	CNV5_B2A3	5.1074	0.7013
HG01684	IBS	EUR	CNV5_B2A3	5.1744	0.6696
HG01187	PUR	AMR	CNV5_B2A3	5.1925	0.5932
HG00326	FIN	EUR	CNV5_B2A3	5.1126	0.6681
HG01188	PUR	AMR	CNV5_B2A3	5.1165	0.6362
HG01241	PUR	AMR	CNV5_B2A3	4.8429	0.6728
HG00313	FIN	EUR	CNV5_B2A3	4.9957	0.6436
HG01197	PUR	AMR	CNV5_B2A3	5.1839	0.624
HG01608	IBS	EUR	CNV5_B2A3	5.2414	0.6294
HG01624	IBS	EUR	CNV5_B2A3	5.1297	0.624
HG00309	FIN	EUR	CNV5_B2A3	5.0164	0.6224
HG01628	IBS	EUR	CNV5_B2A3	5.2918	0.7342
HG00315	FIN	EUR	CNV5_B2A3	5.4384	0.7076
HG00607	CHS	EAS	CNV5_B2A3	4.9474	0.6219
HG01606	IBS	EUR	CNV5_B2A3	5.2973	0.6845
HG01251	CLM	AMR	CNV5_B2A3	5.0862	0.679
HG01191	PUR	AMR	CNV5_B2A3	4.8877	0.6034
HG01669	IBS	EUR	CNV5_B2A3	5.0794	0.6351
HG01670	IBS	EUR	CNV5_B2A3	4.8097	0.6577
HG00608	CHS	EAS	CNV5_B2A3	5.0243	0.679
HG00318	FIN	EUR	CNV5_B2A3	5.0717	0.65
HG01605	IBS	EUR	CNV5_B2A3	5.4014	0.769
HG00290	FIN	EUR	CNV5_B2A3	5.2334	0.6286
HG01675	IBS	EUR	CNV5_B2A3	5.3256	0.6604
HG01190	PUR	AMR	CNV5_B2A3	5.1746	0.7358
HG01676	IBS	EUR	CNV5_B2A3	5.2614	0.6359
HG00320	FIN	EUR	CNV5_B2A3	5.1577	0.6236
HG01603	IBS	EUR	CNV5_B2A3	5.1906	0.6325
HG01602	IBS	EUR	CNV5_B2A3	5.1175	0.6262
HG01678	IBS	EUR	CNV5_B2A3	5.1461	0.6646
HG01679	IBS	EUR	CNV5_B2A3	5.1389	0.736
HG01257	CLM	AMR	CNV5_B2A3	5.086	0.6824
HG01164	PUR	AMR	CNV5_B2A3	5.0502	0.7265
HG01162	PUR	AMR	CNV5_B2A3	5.1505	0.6048
HG00631	CHS	EAS	CNV5_B2A3	5.1561	0.5957
HG00255	GBR	EUR	CNV5_B2A3	5.0184	0.6322
HG00353	FIN	EUR	CNV5_B2A3	5.2196	0.6563
HG00234	GBR	EUR	CNV5_B2A3	5.2208	0.6274
HG00356	FIN	EUR	CNV5_B2A3	5.0434	0.6431
HG00232	GBR	EUR	CNV5_B2A3	5.2517	0.6519
HG01134	CLM	AMR	CNV5_B2A3	5.0307	0.5689
HG01133	CLM	AMR	CNV5_B2A3	5.1044	0.7182
HG01131	CLM	AMR	CNV5_B2A3	5.3244	0.6635
HG01525	IBS	EUR	CNV5_B2A3	5.0856	0.6808
HG01125	CLM	AMR	CNV5_B2A3	5.1233	0.6535
HG00360	FIN	EUR	CNV5_B2A3	5.1204	0.6456
HG01124	CLM	AMR	CNV5_B2A3	5.2908	0.6559
HG00185	FIN	EUR	CNV5_B2A3	5.1893	0.7128
HG01785	IBS	EUR	CNV5_B2A3	5.1141	0.6959
HG00361	FIN	EUR	CNV5_B2A3	5.223	0.689
HG00675	CHS	EAS	CNV5_B2A3	5.0198	0.6243
HG00365	FIN	EUR	CNV5_B2A3	5.205	0.6828
HG01121	CLM	AMR	CNV5_B2A3	5.1676	0.736
HG00180	FIN	EUR	CNV5_B2A3	5.0341	0.6738
HG01119	CLM	AMR	CNV5_B2A3	5.0975	0.6066
HG00366	FIN	EUR	CNV5_B2A3	5.2244	0.7164
HG01515	IBS	EUR	CNV5_B2A3	4.9292	0.6757
HG00560	CHS	EAS	CNV5_B2A3	4.9898	0.6361
HG00369	FIN	EUR	CNV5_B2A3	4.9638	0.654
HG01790	GBR	EUR	CNV5_B2A3	5.1185	0.6237
HG01112	CLM	AMR	CNV5_B2A3	5.3523	0.6799
HG00160	GBR	EUR	CNV5_B2A3	5.1623	0.6844
HG00159	GBR	EUR	CNV5_B2A3	5.0594	0.7037
HG01136	CLM	AMR	CNV5_B2A3	5.2732	0.6704
HG01107	PUR	AMR	CNV5_B2A3	5.1527	0.6918
HG00235	GBR	EUR	CNV5_B2A3	4.9034	0.6993
HG00237	GBR	EUR	CNV5_B2A3	5.3564	0.6776
HG01556	CLM	AMR	CNV5_B2A3	5.1876	0.7101
HG00253	GBR	EUR	CNV5_B2A3	4.902	0.6751
HG00252	GBR	EUR	CNV5_B2A3	5.0656	0.5571
HG01537	IBS	EUR	CNV5_B2A3	5.2231	0.7132
HG00251	GBR	EUR	CNV5_B2A3	5.0707	0.6215
HG00250	GBR	EUR	CNV5_B2A3	5.0831	0.6945
HG01762	IBS	EUR	CNV5_B2A3	5.0326	0.6226
HG00246	GBR	EUR	CNV5_B2A3	5.2179	0.6304
HG01765	IBS	EUR	CNV5_B2A3	5.1008	0.6374
HG01766	IBS	EUR	CNV5_B2A3	5.1706	0.724
HG00637	PUR	AMR	CNV5_B2A3	4.9654	0.6283
HG01767	IBS	EUR	CNV5_B2A3	4.9559	0.724
HG01531	IBS	EUR	CNV5_B2A3	5.2486	0.5798
HG01768	IBS	EUR	CNV5_B2A3	5.0641	0.6802
HG01142	CLM	AMR	CNV5_B2A3	5.3644	0.6376
HG00245	GBR	EUR	CNV5_B2A3	5.2948	0.6456
HG00351	FIN	EUR	CNV5_B2A3	5.0679	0.6541
HG01771	IBS	EUR	CNV5_B2A3	5.0961	0.6663
HG00650	CHS	EAS	CNV5_B2A3	5.165	0.6401
HG00242	GBR	EUR	CNV5_B2A3	5.1403	0.6464
HG01140	CLM	AMR	CNV5_B2A3	5.2591	0.6015
HG01530	IBS	EUR	CNV5_B2A3	5.2076	0.6898
HG01777	IBS	EUR	CNV5_B2A3	5.1933	0.6165
HG01779	IBS	EUR	CNV5_B2A3	5.4329	0.6738
HG01781	IBS	EUR	CNV5_B2A3	4.9447	0.6137
HG00239	GBR	EUR	CNV5_B2A3	5.0063	0.5551
HG00238	GBR	EUR	CNV5_B2A3	5.4635	0.5793
HG01305	PUR	AMR	CNV5_B2A3	5.3623	0.6359
HG00276	FIN	EUR	CNV5_B2A3	5.0145	0.7032
NA21144	GIH	SAS	CNV5_B2A3	4.8367	0.711
HG01879	ACB	AFR	CNV5_B2A3	4.9103	0.619
NA18597	CHB	EAS	CNV5_B2A3	5.2013	0.6969
NA18591	CHB	EAS	CNV5_B2A3	4.9934	0.6771
NA18582	CHB	EAS	CNV5_B2A3	4.9317	0.653
NA18564	CHB	EAS	CNV5_B2A3	4.9312	0.6814
NA18560	CHB	EAS	CNV5_B2A3	5.1566	0.6258
NA18546	CHB	EAS	CNV5_B2A3	4.9331	0.6627
NA18544	CHB	EAS	CNV5_B2A3	5.2058	0.6286
NA18533	CHB	EAS	CNV5_B2A3	5.0022	0.6587
NA18511	YRI	AFR	CNV5_B2A3	5.1293	0.669
NA18510	YRI	AFR	CNV5_B2A3	5.0562	0.7064
NA18501	YRI	AFR	CNV5_B2A3	4.917	0.6479
NA18489	YRI	AFR	CNV5_B2A3	5.0841	0.7117
NA12878	CEU	EUR	CNV5_B2A3	5.0551	0.6444
NA12873	CEU	EUR	CNV5_B2A3	5.0448	0.6083
NA12872	CEU	EUR	CNV5_B2A3	4.7609	0.6761
NA12843	CEU	EUR	CNV5_B2A3	5.0637	0.6577
NA12842	CEU	EUR	CNV5_B2A3	4.9989	0.5893
NA12348	CEU	EUR	CNV5_B2A3	5.3286	0.7263
NA12383	CEU	EUR	CNV5_B2A3	4.9517	0.6895
NA12399	CEU	EUR	CNV5_B2A3	4.9953	0.623
NA12400	CEU	EUR	CNV5_B2A3	5.0692	0.6147
NA12546	CEU	EUR	CNV5_B2A3	5.1698	0.6213
NA12749	CEU	EUR	CNV5_B2A3	5.0863	0.7169
NA18606	CHB	EAS	CNV5_B2A3	5.1493	0.6543
NA12751	CEU	EUR	CNV5_B2A3	5.2722	0.6925
NA12761	CEU	EUR	CNV5_B2A3	4.9449	0.7697
NA12775	CEU	EUR	CNV5_B2A3	5.0659	0.5992
NA12776	CEU	EUR	CNV5_B2A3	5.0598	0.6406
NA12777	CEU	EUR	CNV5_B2A3	5.0974	0.7146
NA12778	CEU	EUR	CNV5_B2A3	5.3777	0.6718
NA12813	CEU	EUR	CNV5_B2A3	4.9702	0.6156
NA12760	CEU	EUR	CNV5_B2A3	5.0012	0.665
NA12275	CEU	EUR	CNV5_B2A3	5.1276	0.6644
NA18629	CHB	EAS	CNV5_B2A3	5.0633	0.6599
NA18853	YRI	AFR	CNV5_B2A3	4.8639	0.61
NA19080	JPT	EAS	CNV5_B2A3	4.6961	0.6891
NA19070	JPT	EAS	CNV5_B2A3	5.2141	0.7093
NA19065	JPT	EAS	CNV5_B2A3	5.0878	0.6296
NA19064	JPT	EAS	CNV5_B2A3	4.8943	0.7051
NA19038	LWK	AFR	CNV5_B2A3	5.0287	0.6584
NA19035	LWK	AFR	CNV5_B2A3	5.1235	0.6325
NA19031	LWK	AFR	CNV5_B2A3	4.9137	0.6256
NA19030	LWK	AFR	CNV5_B2A3	5.0989	0.731
NA19026	LWK	AFR	CNV5_B2A3	5.125	0.6609
NA19023	LWK	AFR	CNV5_B2A3	5.055	0.6584
NA19011	JPT	EAS	CNV5_B2A3	5.1585	0.6336
NA19005	JPT	EAS	CNV5_B2A3	4.8029	0.6497
NA19002	JPT	EAS	CNV5_B2A3	5.0772	0.6221
NA18999	JPT	EAS	CNV5_B2A3	4.8384	0.6992
NA18998	JPT	EAS	CNV5_B2A3	5.2151	0.6519
NA18984	JPT	EAS	CNV5_B2A3	5.1504	0.6545
NA18973	JPT	EAS	CNV5_B2A3	5.0292	0.6535
NA18861	YRI	AFR	CNV5_B2A3	5.1453	0.6844
NA18865	YRI	AFR	CNV5_B2A3	5.1618	0.6589
NA18867	YRI	AFR	CNV5_B2A3	5.0116	0.64
NA18868	YRI	AFR	CNV5_B2A3	5.1187	0.6588
NA18879	YRI	AFR	CNV5_B2A3	5.007	0.6456
NA18912	YRI	AFR	CNV5_B2A3	5.047	0.698
NA18740	CHB	EAS	CNV5_B2A3	4.9532	0.6853
NA18916	YRI	AFR	CNV5_B2A3	5.2031	0.6391
NA18934	YRI	AFR	CNV5_B2A3	5.1041	0.6998
NA18940	JPT	EAS	CNV5_B2A3	5.096	0.6929
NA18944	JPT	EAS	CNV5_B2A3	5.1966	0.6894
NA18947	JPT	EAS	CNV5_B2A3	5.0793	0.6464
NA18964	JPT	EAS	CNV5_B2A3	5.1848	0.7227
NA18966	JPT	EAS	CNV5_B2A3	5.1532	0.6457
NA18917	YRI	AFR	CNV5_B2A3	4.8802	0.6266
NA12272	CEU	EUR	CNV5_B2A3	5.0556	0.617
NA12234	CEU	EUR	CNV5_B2A3	4.9357	0.717
NA12156	CEU	EUR	CNV5_B2A3	5.0756	0.6527
HG04002	ITU	SAS	CNV5_B2A3	4.9044	0.6464
HG03977	ITU	SAS	CNV5_B2A3	4.9301	0.6407
HG03969	ITU	SAS	CNV5_B2A3	5.0078	0.6347
HG03968	ITU	SAS	CNV5_B2A3	4.8899	0.7058
HG03967	ITU	SAS	CNV5_B2A3	5.0578	0.7131
HG03955	STU	SAS	CNV5_B2A3	5.0135	0.7097
HG03941	BEB	SAS	CNV5_B2A3	4.8746	0.7324
HG03937	BEB	SAS	CNV5_B2A3	5.1936	0.6294
HG03928	BEB	SAS	CNV5_B2A3	4.7926	0.6469
HG03922	BEB	SAS	CNV5_B2A3	5.2448	0.6922
HG03917	BEB	SAS	CNV5_B2A3	5.0225	0.6429
HG03914	BEB	SAS	CNV5_B2A3	5.0323	0.676
HG03910	BEB	SAS	CNV5_B2A3	4.8694	0.7189
HG03896	STU	SAS	CNV5_B2A3	4.8709	0.6631
HG03882	ITU	SAS	CNV5_B2A3	5.1862	0.6992
HG03872	ITU	SAS	CNV5_B2A3	5.1032	0.7209
HG03870	ITU	SAS	CNV5_B2A3	4.5851	0.6239
HG03774	ITU	SAS	CNV5_B2A3	5.0754	0.6083
HG03781	ITU	SAS	CNV5_B2A3	5.0074	0.651
HG03784	ITU	SAS	CNV5_B2A3	5.0605	0.7019
HG03793	BEB	SAS	CNV5_B2A3	5.199	0.6474
HG03796	BEB	SAS	CNV5_B2A3	5.0202	0.6862
HG03826	BEB	SAS	CNV5_B2A3	5.2703	0.6715
HG01874	KHV	EAS	CNV5_B2A3	5.1836	0.726
HG03833	BEB	SAS	CNV5_B2A3	5.0504	0.7617
HG03844	STU	SAS	CNV5_B2A3	4.8839	0.7465
HG03848	STU	SAS	CNV5_B2A3	4.9267	0.6607
HG03858	STU	SAS	CNV5_B2A3	5.2113	0.6813
HG03861	ITU	SAS	CNV5_B2A3	5.029	0.6828
HG03862	ITU	SAS	CNV5_B2A3	5.184	0.6052
HG03868	ITU	SAS	CNV5_B2A3	5.0545	0.634
HG03837	STU	SAS	CNV5_B2A3	5.0334	0.6963
HG04019	ITU	SAS	CNV5_B2A3	5.0277	0.7479
HG04033	STU	SAS	CNV5_B2A3	4.9562	0.7044
HG04038	STU	SAS	CNV5_B2A3	5.125	0.6878
NA07357	CEU	EUR	CNV5_B2A3	4.9079	0.6342
NA10847	CEU	EUR	CNV5_B2A3	4.9775	0.7055
NA11830	CEU	EUR	CNV5_B2A3	5.037	0.6846
NA11832	CEU	EUR	CNV5_B2A3	4.8671	0.5654
NA11840	CEU	EUR	CNV5_B2A3	5.0417	0.714
NA11881	CEU	EUR	CNV5_B2A3	5.0441	0.7299
NA07347	CEU	EUR	CNV5_B2A3	5.1159	0.6588
NA11919	CEU	EUR	CNV5_B2A3	5.1007	0.7534
NA11931	CEU	EUR	CNV5_B2A3	5.0666	0.6182
NA11932	CEU	EUR	CNV5_B2A3	5.0059	0.6946
NA11933	CEU	EUR	CNV5_B2A3	5.1719	0.6443
NA12006	CEU	EUR	CNV5_B2A3	4.9805	0.6497
NA12044	CEU	EUR	CNV5_B2A3	4.8297	0.609
NA12154	CEU	EUR	CNV5_B2A3	4.9991	0.7195
NA11920	CEU	EUR	CNV5_B2A3	5.1742	0.6878
NA19091	JPT	EAS	CNV5_B2A3	5.0262	0.6741
NA07051	CEU	EUR	CNV5_B2A3	5.1471	0.7788
NA07037	CEU	EUR	CNV5_B2A3	4.9702	0.6521
HG04047	STU	SAS	CNV5_B2A3	4.9624	0.6593
HG04060	ITU	SAS	CNV5_B2A3	5.0673	0.7098
HG04063	ITU	SAS	CNV5_B2A3	5.1655	0.7003
HG04076	ITU	SAS	CNV5_B2A3	5.0397	0.5974
HG04100	STU	SAS	CNV5_B2A3	4.9476	0.639
HG04158	BEB	SAS	CNV5_B2A3	4.9093	0.6942
NA07048	CEU	EUR	CNV5_B2A3	5.1062	0.6916
HG04161	BEB	SAS	CNV5_B2A3	5.2406	0.7002
HG04186	BEB	SAS	CNV5_B2A3	5.1148	0.6552
HG04189	BEB	SAS	CNV5_B2A3	4.7882	0.7041
HG04219	ITU	SAS	CNV5_B2A3	5.0636	0.6313
HG04225	ITU	SAS	CNV5_B2A3	5.0106	0.6824
HG04239	ITU	SAS	CNV5_B2A3	5.1906	0.6235
NA07000	CEU	EUR	CNV5_B2A3	5.0724	0.6474
HG04185	BEB	SAS	CNV5_B2A3	4.8498	0.6591
HG03773	ITU	SAS	CNV5_B2A3	4.9981	0.5962
NA19114	YRI	AFR	CNV5_B2A3	5.008	0.653
NA19129	YRI	AFR	CNV5_B2A3	4.7972	0.6416
NA20813	TSI	EUR	CNV5_B2A3	4.9822	0.6489
NA20806	TSI	EUR	CNV5_B2A3	4.9121	0.6767
NA20802	TSI	EUR	CNV5_B2A3	5.0738	0.7099
NA20801	TSI	EUR	CNV5_B2A3	5.1999	0.6746
NA20800	TSI	EUR	CNV5_B2A3	5.3568	0.6206
NA20795	TSI	EUR	CNV5_B2A3	5.3376	0.6841
[truncated: 506 more rows]
