# Supplementary material for: Identification of the hybrid gene LILRB5-3 by long-read sequencing and implication of its novel signaling function
Source: Front Immunol. 2024 May 14;15:1398935. doi: 10.3389/fimmu.2024.1398935 (PMC11130398; doi:10.3389/fimmu.2024.1398935)
Supplement: Supplementary file 2 [file DataSheet_2.zip › Supplementary Table 4.xlsx]

## Sheet: Table S4
Supplementary Table 4 JoGo-LILR CN Caller data of three samples potentially lacking one copy of LILRB3
sampleid	popname	gpopname	selected_cnv_type	X(LILRB3+LILRA6)	Y(LILRB3core/LILRA6core)	SampleCNType_1	SampleCNType_1_probability	SampleCNType_2	SampleCNType_2_probability	SampleCNType_3	SampleCNType_3_probability	SampleCNType_4	SampleCNType_4_probability	note
NA12413	CEU	EUR	CN2_B0A0_B1A1	2.2242	1.434	B0A0/B1A1	1
NA18959	JPT	EAS	CN2_B0A0_B1A1	2.1966	1.3111	B0A0/B1A1	1
NA19087	JPT	EAS	CN2_B0A0_B1A1	2.293	1.27	B0A0/B1A1	1
