# Supplementary material for: Identification of the hybrid gene LILRB5-3 by long-read sequencing and implication of its novel signaling function
Source: Front Immunol. 2024 May 14;15:1398935. doi: 10.3389/fimmu.2024.1398935 (PMC11130398; doi:10.3389/fimmu.2024.1398935)
Supplement: Supplementary file 2 [file DataSheet_2.zip › Supplementary Table 5.xlsx]

## Sheet: Sheet1
	Supplementary Table 5 Frequency of individuals with the single CN of both LILRB3 and LILRA6 in the Shika cohort
	Shika cohort	Frequency (n = 1,310)
	Single CN of both LILRB3 and LILRA6	4 (0.3 %)
	others	1306 (99.7 %)
