# Supplementary material for: Identification of the hybrid gene LILRB5-3 by long-read sequencing and implication of its novel signaling function
Source: Front Immunol. 2024 May 14;15:1398935. doi: 10.3389/fimmu.2024.1398935 (PMC11130398; doi:10.3389/fimmu.2024.1398935)
Supplement: Supplementary file 2 [file DataSheet_2.zip › Supplementary Table 6.xlsx]

## Sheet: Table S6
Supplementary Table 6 JoGo-LILR CN calling result to 180 srWGS samples in the southwest region in Japan
sampleid	popname	gpopname	selected_cnv_type	X(LILRB3+LILRA6)	Y(LILRB3core/LILRA6core)
NMC416034169	Japanese	EAS	CN3_B2A1	3.0246	2.9389
NMC416032044	Japanese	EAS	CN3_B2A1	3.1911	2.0122
NMC416032118	Japanese	EAS	CN3_B2A1	2.7785	1.9612
NMC416035176	Japanese	EAS	CN3_B2A1	2.9404	1.7996
NMC416033177	Japanese	EAS	CN3_B2A1	3.008	2.2629
NMC416033190	Japanese	EAS	CN3_B2A1	3.0409	1.74
NMC416034170	Japanese	EAS	CN3_B2A1	2.9351	1.7577
NMC416033168	Japanese	EAS	CN4_B2A2	4.1091	0.9923
NMC416033169	Japanese	EAS	CN4_B2A2	4.0396	0.9447
NMC416033170	Japanese	EAS	CN4_B2A2	4.1741	0.972
NMC416033171	Japanese	EAS	CN4_B2A2	3.9648	0.8097
NMC416033172	Japanese	EAS	CN4_B2A2	3.6776	1.0996
NMC416033173	Japanese	EAS	CN4_B2A2	4.1489	0.8537
NMC416032038	Japanese	EAS	CN4_B2A2	3.9765	0.9214
NMC416033178	Japanese	EAS	CN4_B2A2	3.921	1.0992
NMC416033179	Japanese	EAS	CN4_B2A2	3.8223	0.917
NMC416033180	Japanese	EAS	CN4_B2A2	4.0761	0.9745
NMC416033181	Japanese	EAS	CN4_B2A2	3.778	0.8291
NMC416033185	Japanese	EAS	CN4_B2A2	3.6767	0.9245
NMC416033187	Japanese	EAS	CN4_B2A2	4.0327	1.1189
NMC416033188	Japanese	EAS	CN4_B2A2	4.0831	0.9293
NMC416033176	Japanese	EAS	CN4_B2A2	4.141	0.9572
NMC416033165	Japanese	EAS	CN4_B2A2	3.7472	0.9411
NMC416032350	Japanese	EAS	CN4_B2A2	4.0342	0.8446
NMC416032348	Japanese	EAS	CN4_B2A2	3.8544	0.975
NMC416032288	Japanese	EAS	CN4_B2A2	3.9589	0.9914
NMC416032289	Japanese	EAS	CN4_B2A2	4.0331	0.8306
NMC416032333	Japanese	EAS	CN4_B2A2	4.0124	0.8889
NMC416032334	Japanese	EAS	CN4_B2A2	3.6464	0.9218
NMC416032335	Japanese	EAS	CN4_B2A2	3.7444	0.9899
NMC416032336	Japanese	EAS	CN4_B2A2	3.8965	1.1243
NMC416032337	Japanese	EAS	CN4_B2A2	3.738	0.9522
NMC416033164	Japanese	EAS	CN4_B2A2	3.8248	0.9464
NMC416032338	Japanese	EAS	CN4_B2A2	3.9625	0.9589
NMC416032340	Japanese	EAS	CN4_B2A2	3.9609	0.8055
NMC416032341	Japanese	EAS	CN4_B2A2	4.0171	0.9236
NMC416032342	Japanese	EAS	CN4_B2A2	3.9706	0.8604
NMC416032344	Japanese	EAS	CN4_B2A2	3.765	1.0711
NMC416032345	Japanese	EAS	CN4_B2A2	3.8734	0.8189
NMC416032346	Japanese	EAS	CN4_B2A2	3.8426	1.0374
NMC416032347	Japanese	EAS	CN4_B2A2	3.5297	1.0436
NMC416032339	Japanese	EAS	CN4_B2A2	4.3726	0.9689
NMC416033191	Japanese	EAS	CN4_B2A2	4.0804	0.7639
NMC416033195	Japanese	EAS	CN4_B2A2	3.7703	0.8543
NMC416033194	Japanese	EAS	CN4_B2A2	3.7147	0.9416
NMC416034192	Japanese	EAS	CN4_B2A2	3.5493	0.9681
NMC416034193	Japanese	EAS	CN4_B2A2	3.7404	0.7542
NMC416035174	Japanese	EAS	CN4_B2A2	3.6474	0.7888
NMC416035175	Japanese	EAS	CN4_B2A2	3.9653	1.049
NMC416035177	Japanese	EAS	CN4_B2A2	3.7519	1.0276
NMC416035178	Japanese	EAS	CN4_B2A2	3.885	0.8179
NMC416035179	Japanese	EAS	CN4_B2A2	3.746	0.9762
NMC416034191	Japanese	EAS	CN4_B2A2	3.784	1.0442
NMC416035180	Japanese	EAS	CN4_B2A2	3.8158	1.0398
NMC416035182	Japanese	EAS	CN4_B2A2	4.0522	0.8019
NMC416035183	Japanese	EAS	CN4_B2A2	3.5446	0.8209
NMC416035184	Japanese	EAS	CN4_B2A2	4.0673	1.0944
NMC416035185	Japanese	EAS	CN4_B2A2	4.0568	1.0196
NMC416035186	Japanese	EAS	CN4_B2A2	3.9422	0.8962
NMC416035191	Japanese	EAS	CN4_B2A2	3.9812	1.046
NMC416035194	Japanese	EAS	CN4_B2A2	3.5632	1.1143
NMC416035181	Japanese	EAS	CN4_B2A2	4.0325	0.9058
NMC416034189	Japanese	EAS	CN4_B2A2	3.9674	1.0105
NMC416034187	Japanese	EAS	CN4_B2A2	3.909	1.1867
NMC416034186	Japanese	EAS	CN4_B2A2	4.0629	1.1282
NMC416032287	Japanese	EAS	CN4_B2A2	3.6872	1.0551
NMC416033196	Japanese	EAS	CN4_B2A2	4.0996	0.9344
NMC416033197	Japanese	EAS	CN4_B2A2	4.1731	0.9767
NMC416033200	Japanese	EAS	CN4_B2A2	3.8535	0.9677
NMC416033202	Japanese	EAS	CN4_B2A2	3.894	1.0482
NMC416033205	Japanese	EAS	CN4_B2A2	4.2541	0.9188
NMC416034164	Japanese	EAS	CN4_B2A2	3.968	0.7525
NMC416034167	Japanese	EAS	CN4_B2A2	3.728	1.0211
NMC416034168	Japanese	EAS	CN4_B2A2	4.2546	1.2487
NMC416034171	Japanese	EAS	CN4_B2A2	4.2947	1.1201
NMC416034172	Japanese	EAS	CN4_B2A2	3.6257	0.8885
NMC416034174	Japanese	EAS	CN4_B2A2	4.0299	0.8175
NMC416034175	Japanese	EAS	CN4_B2A2	3.8544	1.1262
NMC416034177	Japanese	EAS	CN4_B2A2	3.9555	1.0073
NMC416034178	Japanese	EAS	CN4_B2A2	3.8783	0.9899
NMC416034181	Japanese	EAS	CN4_B2A2	4.0431	1.0643
NMC416034185	Japanese	EAS	CN4_B2A2	3.866	0.9453
NMC416033193	Japanese	EAS	CN4_B2A2	3.9432	1.1647
NMC416032127	Japanese	EAS	CN4_B2A2	4.258	0.7464
NMC416032290	Japanese	EAS	CN4_B2A2	3.8047	0.6941
NMC416032125	Japanese	EAS	CN4_B2A2	4.1539	0.9004
NMC416032066	Japanese	EAS	CN4_B2A2	3.6918	0.7529
NMC416032067	Japanese	EAS	CN4_B2A2	4.0391	1.0067
NMC416032068	Japanese	EAS	CN4_B2A2	4.1258	0.8575
NMC416032069	Japanese	EAS	CN4_B2A2	4.0238	0.8806
NMC416032070	Japanese	EAS	CN4_B2A2	3.6915	0.9348
NMC416032071	Japanese	EAS	CN4_B2A2	4.0757	1.0557
NMC416032072	Japanese	EAS	CN4_B2A2	4.0357	0.9084
NMC416032073	Japanese	EAS	CN4_B2A2	3.737	0.8293
NMC416032065	Japanese	EAS	CN4_B2A2	3.8923	1.2033
NMC416032074	Japanese	EAS	CN4_B2A2	4.1687	0.911
NMC416032076	Japanese	EAS	CN4_B2A2	3.8603	0.9511
NMC416032077	Japanese	EAS	CN4_B2A2	4.0893	0.9087
NMC416032078	Japanese	EAS	CN4_B2A2	3.938	0.7985
NMC416032079	Japanese	EAS	CN4_B2A2	3.6458	0.8637
NMC416032080	Japanese	EAS	CN4_B2A2	3.7792	1.098
NMC416032081	Japanese	EAS	CN4_B2A2	3.608	1.2137
NMC416032082	Japanese	EAS	CN4_B2A2	4.0133	0.8907
NMC416032126	Japanese	EAS	CN4_B2A2	3.8665	1.2363
NMC416032075	Japanese	EAS	CN4_B2A2	3.8984	1.0918
NMC416032085	Japanese	EAS	CN4_B2A2	3.8341	0.8985
NMC416032064	Japanese	EAS	CN4_B2A2	3.8608	0.7671
NMC416032062	Japanese	EAS	CN4_B2A2	3.9387	0.9976
NMC416032039	Japanese	EAS	CN4_B2A2	3.9409	0.9977
NMC416032040	Japanese	EAS	CN4_B2A2	3.8423	0.8947
NMC416032041	Japanese	EAS	CN4_B2A2	3.9914	1.0435
NMC416032042	Japanese	EAS	CN4_B2A2	4.0842	1.0956
NMC416032043	Japanese	EAS	CN4_B2A2	3.8144	0.8234
NMC416032045	Japanese	EAS	CN4_B2A2	4.2125	0.9582
NMC416032046	Japanese	EAS	CN4_B2A2	4.0834	0.9046
NMC416032047	Japanese	EAS	CN4_B2A2	3.8303	0.9259
NMC416032063	Japanese	EAS	CN4_B2A2	4.2547	0.9584
NMC416032048	Japanese	EAS	CN4_B2A2	3.9106	1.0004
NMC416032051	Japanese	EAS	CN4_B2A2	4.1456	1.0333
NMC416032052	Japanese	EAS	CN4_B2A2	3.912	1.0436
NMC416032053	Japanese	EAS	CN4_B2A2	4.2467	0.9116
NMC416032054	Japanese	EAS	CN4_B2A2	4.0178	1.0779
NMC416032055	Japanese	EAS	CN4_B2A2	3.946	1.057
NMC416032058	Japanese	EAS	CN4_B2A2	3.982	0.9621
NMC416032060	Japanese	EAS	CN4_B2A2	4.1863	0.8737
NMC416032061	Japanese	EAS	CN4_B2A2	3.9449	0.9428
NMC416032050	Japanese	EAS	CN4_B2A2	3.8076	0.9691
NMC416032086	Japanese	EAS	CN4_B2A2	3.5931	1.0287
NMC416032084	Japanese	EAS	CN4_B2A2	4.2118	1.0435
NMC416032088	Japanese	EAS	CN4_B2A2	3.7068	1.0166
NMC416032103	Japanese	EAS	CN4_B2A2	4.234	1.0804
NMC416032104	Japanese	EAS	CN4_B2A2	3.9342	0.9126
NMC416032087	Japanese	EAS	CN4_B2A2	3.8203	1.0633
NMC416032107	Japanese	EAS	CN4_B2A2	3.9365	0.9978
NMC416032109	Japanese	EAS	CN4_B2A2	3.882	0.8811
NMC416032110	Japanese	EAS	CN4_B2A2	3.6525	0.9854
NMC416032111	Japanese	EAS	CN4_B2A2	4.0656	0.9675
NMC416032113	Japanese	EAS	CN4_B2A2	3.6424	1.2889
NMC416032115	Japanese	EAS	CN4_B2A2	3.7754	0.8672
NMC416032116	Japanese	EAS	CN4_B2A2	3.9632	0.8059
NMC416032117	Japanese	EAS	CN4_B2A2	3.8654	0.9888
NMC416032120	Japanese	EAS	CN4_B2A2	3.823	0.8419
NMC416032121	Japanese	EAS	CN4_B2A2	3.6098	0.925
NMC416032122	Japanese	EAS	CN4_B2A2	4.056	0.9152
NMC416032124	Japanese	EAS	CN4_B2A2	4.0252	1.0407
NMC416032102	Japanese	EAS	CN4_B2A2	4.1529	0.8542
NMC416032101	Japanese	EAS	CN4_B2A2	4.0479	0.88
NMC416032105	Japanese	EAS	CN4_B2A2	3.8351	1.0309
NMC416035199	Japanese	EAS	CN4_B2A2	3.7778	0.9769
NMC416032091	Japanese	EAS	CN4_B2A2	3.7573	0.9976
NMC416032100	Japanese	EAS	CN4_B2A2	3.65	0.9255
NMC416032094	Japanese	EAS	CN4_B2A2	3.9922	0.9148
NMC416032090	Japanese	EAS	CN4_B2A2	3.8174	1.207
NMC416032089	Japanese	EAS	CN4_B2A2	3.9605	0.8479
NMC416032092	Japanese	EAS	CN4_B2A2	3.8447	0.8459
NMC416032097	Japanese	EAS	CN4_B2A2	3.9758	0.8812
NMC416032098	Japanese	EAS	CN4_B2A2	3.8446	0.7835
NMC416032099	Japanese	EAS	CN4_B2A2	3.9301	0.8423
NMC416032096	Japanese	EAS	CN4_B2A2	4.1457	0.8797
NMC416032123	Japanese	EAS	CN5_B2A3	5.0738	0.6029
NMC416033192	Japanese	EAS	CN5_B2A3	4.6255	0.5993
NMC416032049	Japanese	EAS	CN5_B2A3	4.976	0.5308
NMC416033186	Japanese	EAS	CN5_B2A3	4.7193	0.6168
NMC416033184	Japanese	EAS	CN5_B2A3	4.7678	0.6693
NMC416032119	Japanese	EAS	CN5_B2A3	4.6945	0.6095
NMC416035195	Japanese	EAS	CN5_B2A3	4.8962	0.7401
NMC416035197	Japanese	EAS	CN5_B2A3	4.7364	0.5901
NMC416033166	Japanese	EAS	CN5_B2A3	4.6376	0.5693
NMC416032112	Japanese	EAS	CN5_B2A3	4.9298	0.6439
NMC416032343	Japanese	EAS	CN5_B2A3	4.8334	0.6723
NMC416032095	Japanese	EAS	CN5_B2A3	5.156	0.5853
NMC416032059	Japanese	EAS	CN5_B2A3	4.8273	0.7085
NMC416032108	Japanese	EAS	CN5_B2A3	5.0075	0.6697
NMC416034188	Japanese	EAS	CN5_B2A3	5.1395	0.6374
NMC416033175	Japanese	EAS	CN5_B2A3	5.1025	0.6427
NMC416032106	Japanese	EAS	CN5_B2A3	5.025	0.6699
NMC416034182	Japanese	EAS	CN5_B2A3	4.7039	0.6607
NMC416032349	Japanese	EAS	CN5_B2A3	4.5675	0.5955
NMC416033199	Japanese	EAS	CN5_B2A3	4.8118	0.5457
NMC416032093	Japanese	EAS	CN5_B2A3	4.848	0.6737
