# Supplementary material for: Identification of the hybrid gene LILRB5-3 by long-read sequencing and implication of its novel signaling function
Source: Front Immunol. 2024 May 14;15:1398935. doi: 10.3389/fimmu.2024.1398935 (PMC11130398; doi:10.3389/fimmu.2024.1398935)
Supplement: Supplementary file 2 [file DataSheet_2.zip › Supplementary Table 7.xlsx]

## Sheet: Table S7
Supplementary Table 7 JoGo-LILR CN calling result to 348 srWGS samples in the northeast region in Japan
sampleid	popname	gpopname	selected_cnv_type	X(LILRB3+LILRA6)	Y(LILRB3core/LILRA6core)
THC0278	JPT	EAS	CN2_B1A1	2.27595	1.38422
THC0183	JPT	EAS	CN2_B1A1	2.50962	1.14108
THC0381	JPT	EAS	CN3_B2A1	3.3156	2.08511
THC0220	JPT	EAS	CN3_B2A1	2.93558	1.75356
THC0211	JPT	EAS	CN3_B2A1	2.99816	1.91822
THC0178	JPT	EAS	CN3_B2A1	3.06434	1.94641
THC0375	JPT	EAS	CN3_B2A1	3.19711	2.09086
THC0205	JPT	EAS	CN3_B2A1	3.12562	1.85041
THC0229	JPT	EAS	CN3_B2A1	2.8746	1.8385
THC0160	JPT	EAS	CN3_B2A1	3.01007	1.78173
THC0280	JPT	EAS	CN4_B2A2	4.21165	0.967569
THC0279	JPT	EAS	CN4_B2A2	4.07881	0.918306
THC0277	JPT	EAS	CN4_B2A2	4.03867	0.994746
THC0275	JPT	EAS	CN4_B2A2	4.13688	0.875262
THC0274	JPT	EAS	CN4_B2A2	4.16557	0.84512
THC0001	JPT	EAS	CN4_B2A2	4.40295	0.896389
THC0270	JPT	EAS	CN4_B2A2	4.07755	0.916396
THC0269	JPT	EAS	CN4_B2A2	4.1134	0.933192
THC0267	JPT	EAS	CN4_B2A2	4.3901	1.03479
THC0266	JPT	EAS	CN4_B2A2	4.06781	0.897418
THC0265	JPT	EAS	CN4_B2A2	4.25507	0.952951
THC0264	JPT	EAS	CN4_B2A2	3.97591	1.02046
THC0281	JPT	EAS	CN4_B2A2	4.12053	0.933978
THC0273	JPT	EAS	CN4_B2A2	4.23011	0.945995
THC0284	JPT	EAS	CN4_B2A2	4.10111	0.96417
THC0263	JPT	EAS	CN4_B2A2	4.28917	0.988636
THC0303	JPT	EAS	CN4_B2A2	4.36031	0.931796
THC0302	JPT	EAS	CN4_B2A2	4.26444	0.995705
THC0301	JPT	EAS	CN4_B2A2	4.17989	0.954537
THC0300	JPT	EAS	CN4_B2A2	4.25889	0.892538
THC0299	JPT	EAS	CN4_B2A2	4.28993	0.960313
THC0298	JPT	EAS	CN4_B2A2	4.20876	0.942138
THC0297	JPT	EAS	CN4_B2A2	4.34048	0.903813
THC0296	JPT	EAS	CN4_B2A2	4.19829	0.997617
THC0295	JPT	EAS	CN4_B2A2	4.20245	1.06898
THC0294	JPT	EAS	CN4_B2A2	4.21351	0.982591
THC0293	JPT	EAS	CN4_B2A2	3.96772	0.951168
THC0292	JPT	EAS	CN4_B2A2	4.04533	0.872719
THC0291	JPT	EAS	CN4_B2A2	4.20737	0.935695
THC0289	JPT	EAS	CN4_B2A2	4.02417	1.01938
THC0288	JPT	EAS	CN4_B2A2	3.9107	0.968229
THC0287	JPT	EAS	CN4_B2A2	4.04174	0.911551
THC0285	JPT	EAS	CN4_B2A2	4.13341	0.894058
THC0283	JPT	EAS	CN4_B2A2	4.26343	0.960262
THC0262	JPT	EAS	CN4_B2A2	4.28999	0.900436
THC0257	JPT	EAS	CN4_B2A2	4.28884	0.965177
THC0260	JPT	EAS	CN4_B2A2	4.19074	1.04189
THC0235	JPT	EAS	CN4_B2A2	4.27392	1.09322
THC0234	JPT	EAS	CN4_B2A2	4.21536	0.875002
THC0233	JPT	EAS	CN4_B2A2	4.22483	0.932628
THC0232	JPT	EAS	CN4_B2A2	3.96102	0.920422
THC0231	JPT	EAS	CN4_B2A2	4.06263	0.907221
THC0230	JPT	EAS	CN4_B2A2	3.88076	0.928968
THC0228	JPT	EAS	CN4_B2A2	3.93008	0.862013
THC0227	JPT	EAS	CN4_B2A2	4.20984	0.942807
THC0226	JPT	EAS	CN4_B2A2	3.89293	0.93646
THC0225	JPT	EAS	CN4_B2A2	4.03672	0.90576
THC0224	JPT	EAS	CN4_B2A2	4.08259	0.824043
THC0416	JPT	EAS	CN4_B2A2	4.15089	0.975045
THC0222	JPT	EAS	CN4_B2A2	4.19038	0.991469
THC0221	JPT	EAS	CN4_B2A2	4.13759	0.982325
THC0219	JPT	EAS	CN4_B2A2	4.14388	1.00856
THC0236	JPT	EAS	CN4_B2A2	4.00967	1.00111
THC0237	JPT	EAS	CN4_B2A2	4.05057	0.941266
THC0238	JPT	EAS	CN4_B2A2	4.10033	0.985566
THC0239	JPT	EAS	CN4_B2A2	4.16369	0.940597
THC0259	JPT	EAS	CN4_B2A2	4.1514	0.943958
THC0258	JPT	EAS	CN4_B2A2	4.41657	0.915232
THC0304	JPT	EAS	CN4_B2A2	4.3372	1.01669
THC0256	JPT	EAS	CN4_B2A2	4.56823	0.939717
THC0253	JPT	EAS	CN4_B2A2	4.37522	0.982827
THC0252	JPT	EAS	CN4_B2A2	4.26874	0.921973
THC0250	JPT	EAS	CN4_B2A2	4.16134	0.999019
THC0261	JPT	EAS	CN4_B2A2	4.05201	0.847271
THC0249	JPT	EAS	CN4_B2A2	4.29776	1.05746
THC0246	JPT	EAS	CN4_B2A2	4.12193	0.891517
THC0245	JPT	EAS	CN4_B2A2	3.92644	0.958422
THC0244	JPT	EAS	CN4_B2A2	4.18525	0.902163
THC0243	JPT	EAS	CN4_B2A2	4.09847	0.95109
THC0242	JPT	EAS	CN4_B2A2	4.1291	0.954742
THC0241	JPT	EAS	CN4_B2A2	4.25882	0.966292
THC0240	JPT	EAS	CN4_B2A2	4.09617	0.982299
THC0247	JPT	EAS	CN4_B2A2	4.54289	0.953219
THC0305	JPT	EAS	CN4_B2A2	4.05724	0.949235
THC0306	JPT	EAS	CN4_B2A2	4.14342	0.906383
THC0307	JPT	EAS	CN4_B2A2	4.02783	0.999021
THC0383	JPT	EAS	CN4_B2A2	4.03505	0.88896
THC0382	JPT	EAS	CN4_B2A2	4.22187	0.985702
THC0380	JPT	EAS	CN4_B2A2	4.23321	0.8889
THC0379	JPT	EAS	CN4_B2A2	4.10062	1.04893
THC0378	JPT	EAS	CN4_B2A2	4.22546	0.9212
THC0377	JPT	EAS	CN4_B2A2	4.11972	0.955373
THC0376	JPT	EAS	CN4_B2A2	4.30819	1.0016
THC0385	JPT	EAS	CN4_B2A2	4.06682	0.9599
THC0374	JPT	EAS	CN4_B2A2	4.19778	0.930213
THC0371	JPT	EAS	CN4_B2A2	3.91926	0.963711
THC0370	JPT	EAS	CN4_B2A2	4.35614	0.991621
THC0369	JPT	EAS	CN4_B2A2	3.92045	0.900564
THC0368	JPT	EAS	CN4_B2A2	4.32172	0.856089
THC0367	JPT	EAS	CN4_B2A2	4.2425	0.884248
THC0366	JPT	EAS	CN4_B2A2	4.30042	0.894757
THC0365	JPT	EAS	CN4_B2A2	4.07647	0.923821
THC0372	JPT	EAS	CN4_B2A2	4.20165	0.954465
THC0386	JPT	EAS	CN4_B2A2	4.47938	0.866358
THC0387	JPT	EAS	CN4_B2A2	4.10289	0.826895
THC0388	JPT	EAS	CN4_B2A2	4.13544	1.06642
THC0415	JPT	EAS	CN4_B2A2	4.061	0.861973
THC0414	JPT	EAS	CN4_B2A2	3.94749	1.04459
THC0412	JPT	EAS	CN4_B2A2	4.20784	0.863902
THC0410	JPT	EAS	CN4_B2A2	4.20373	0.888852
THC0405	JPT	EAS	CN4_B2A2	4.24204	0.868601
THC0402	JPT	EAS	CN4_B2A2	4.13836	0.911412
THC0401	JPT	EAS	CN4_B2A2	4.19748	0.938829
THC0400	JPT	EAS	CN4_B2A2	4.18646	1.02208
THC0399	JPT	EAS	CN4_B2A2	4.14843	0.988635
THC0398	JPT	EAS	CN4_B2A2	4.22489	0.904221
THC0397	JPT	EAS	CN4_B2A2	4.08788	0.850433
THC0396	JPT	EAS	CN4_B2A2	4.1026	0.880389
THC0394	JPT	EAS	CN4_B2A2	4.36913	0.963845
THC0393	JPT	EAS	CN4_B2A2	4.08766	0.897332
THC0392	JPT	EAS	CN4_B2A2	4.00267	0.963649
THC0391	JPT	EAS	CN4_B2A2	4.06527	1.05834
THC0390	JPT	EAS	CN4_B2A2	3.9538	0.937799
THC0364	JPT	EAS	CN4_B2A2	4.18062	1.03544
THC0361	JPT	EAS	CN4_B2A2	4.00279	0.976587
THC0360	JPT	EAS	CN4_B2A2	4.12843	0.925638
THC0359	JPT	EAS	CN4_B2A2	4.25839	0.963462
THC0331	JPT	EAS	CN4_B2A2	4.11123	0.863212
THC0329	JPT	EAS	CN4_B2A2	4.2178	1.02382
THC0328	JPT	EAS	CN4_B2A2	4.54329	0.954816
THC0327	JPT	EAS	CN4_B2A2	4.28137	0.988302
THC0326	JPT	EAS	CN4_B2A2	4.07863	0.841054
THC0325	JPT	EAS	CN4_B2A2	4.25365	0.963634
THC0324	JPT	EAS	CN4_B2A2	4.38383	1.03549
THC0322	JPT	EAS	CN4_B2A2	4.10733	0.904695
THC0318	JPT	EAS	CN4_B2A2	4.20934	0.937568
THC0317	JPT	EAS	CN4_B2A2	3.96441	0.934753
THC0314	JPT	EAS	CN4_B2A2	4.27342	0.983021
THC0313	JPT	EAS	CN4_B2A2	4.07926	0.982239
THC0312	JPT	EAS	CN4_B2A2	4.14269	0.947503
THC0311	JPT	EAS	CN4_B2A2	4.19804	0.949212
THC0310	JPT	EAS	CN4_B2A2	4.24798	0.971025
THC0309	JPT	EAS	CN4_B2A2	4.1358	1.02132
THC0308	JPT	EAS	CN4_B2A2	3.91583	1.03655
THC0332	JPT	EAS	CN4_B2A2	4.25188	0.935208
THC0218	JPT	EAS	CN4_B2A2	4.1193	0.993415
THC0333	JPT	EAS	CN4_B2A2	4.21484	0.935512
THC0335	JPT	EAS	CN4_B2A2	4.21183	0.994631
THC0357	JPT	EAS	CN4_B2A2	4.16272	0.891782
THC0356	JPT	EAS	CN4_B2A2	4.12818	1.00011
THC0355	JPT	EAS	CN4_B2A2	4.15232	0.970752
THC0354	JPT	EAS	CN4_B2A2	4.36272	0.95426
THC0353	JPT	EAS	CN4_B2A2	4.17102	1.08426
THC0352	JPT	EAS	CN4_B2A2	4.12897	0.935276
THC0351	JPT	EAS	CN4_B2A2	4.2041	0.919844
THC0350	JPT	EAS	CN4_B2A2	4.25112	0.996779
THC0349	JPT	EAS	CN4_B2A2	4.31255	0.939338
THC0348	JPT	EAS	CN4_B2A2	4.1186	0.928109
THC0343	JPT	EAS	CN4_B2A2	4.24829	1.01886
THC0341	JPT	EAS	CN4_B2A2	4.26184	0.964924
THC0340	JPT	EAS	CN4_B2A2	4.29197	0.891776
THC0339	JPT	EAS	CN4_B2A2	4.22761	1.00406
THC0338	JPT	EAS	CN4_B2A2	4.46758	0.972126
THC0337	JPT	EAS	CN4_B2A2	4.28794	0.944423
THC0336	JPT	EAS	CN4_B2A2	4.16235	0.925564
THC0334	JPT	EAS	CN4_B2A2	4.19818	0.908491
THC0217	JPT	EAS	CN4_B2A2	4.14826	1.03163
THC0420	JPT	EAS	CN4_B2A2	4.20002	0.850809
THC0215	JPT	EAS	CN4_B2A2	4.05453	0.941786
THC0112	JPT	EAS	CN4_B2A2	4.38569	0.907999
THC0111	JPT	EAS	CN4_B2A2	3.98517	0.886226
THC0110	JPT	EAS	CN4_B2A2	4.25293	0.985132
THC0109	JPT	EAS	CN4_B2A2	4.17476	0.981344
THC0108	JPT	EAS	CN4_B2A2	4.16722	1.0902
THC0107	JPT	EAS	CN4_B2A2	4.04468	0.958006
THC0016	JPT	EAS	CN4_B2A2	4.07706	0.899163
THC0106	JPT	EAS	CN4_B2A2	4.14484	1.03994
THC0019	JPT	EAS	CN4_B2A2	3.85603	0.948698
THC0104	JPT	EAS	CN4_B2A2	4.13865	1.05058
THC0103	JPT	EAS	CN4_B2A2	4.11605	0.964383
THC0020	JPT	EAS	CN4_B2A2	4.04574	0.923375
THC0101	JPT	EAS	CN4_B2A2	4.23121	1.00786
THC0099	JPT	EAS	CN4_B2A2	4.08735	0.983612
THC0018	JPT	EAS	CN4_B2A2	3.86037	0.8736
THC0098	JPT	EAS	CN4_B2A2	4.09991	0.939994
THC0113	JPT	EAS	CN4_B2A2	4.02839	0.912873
THC0216	JPT	EAS	CN4_B2A2	4.13168	0.962776
THC0027	JPT	EAS	CN4_B2A2	4.06063	0.999664
THC0133	JPT	EAS	CN4_B2A2	4.17049	0.959756
THC0132	JPT	EAS	CN4_B2A2	4.12858	0.854964
THC0013	JPT	EAS	CN4_B2A2	4.2186	0.972586
THC0130	JPT	EAS	CN4_B2A2	4.04584	0.945629
THC0129	JPT	EAS	CN4_B2A2	4.1987	0.821106
THC0120	JPT	EAS	CN4_B2A2	4.32358	0.8873
THC0014	JPT	EAS	CN4_B2A2	3.96301	1.00765
THC0126	JPT	EAS	CN4_B2A2	4.20884	1.01998
THC0125	JPT	EAS	CN4_B2A2	3.96057	0.936298
THC0124	JPT	EAS	CN4_B2A2	4.01555	0.911356
THC0123	JPT	EAS	CN4_B2A2	4.15906	0.929951
THC0015	JPT	EAS	CN4_B2A2	4.01231	0.95296
THC0121	JPT	EAS	CN4_B2A2	4.1617	0.878914
THC0127	JPT	EAS	CN4_B2A2	4.16055	1.00625
THC0093	JPT	EAS	CN4_B2A2	4.22212	0.860098
THC0092	JPT	EAS	CN4_B2A2	4.17545	0.978395
THC0021	JPT	EAS	CN4_B2A2	4.09608	0.972267
THC0044	JPT	EAS	CN4_B2A2	4.06266	1.08509
THC0043	JPT	EAS	CN4_B2A2	4.15417	1.05923
THC0041	JPT	EAS	CN4_B2A2	4.11916	0.862036
THC0040	JPT	EAS	CN4_B2A2	4.32319	1.01614
THC0039	JPT	EAS	CN4_B2A2	4.03093	1.01229
THC0038	JPT	EAS	CN4_B2A2	3.98008	1.05304
THC0045	JPT	EAS	CN4_B2A2	4.22925	1.09766
THC0037	JPT	EAS	CN4_B2A2	4.13919	0.966885
THC0035	JPT	EAS	CN4_B2A2	4.1736	0.981212
THC0034	JPT	EAS	CN4_B2A2	4.05249	0.962871
THC0033	JPT	EAS	CN4_B2A2	4.07519	1.01234
THC0032	JPT	EAS	CN4_B2A2	4.22883	0.995647
THC0029	JPT	EAS	CN4_B2A2	3.9402	1.00908
THC0028	JPT	EAS	CN4_B2A2	4.22241	1.02139
THC0036	JPT	EAS	CN4_B2A2	3.99465	0.908208
THC0047	JPT	EAS	CN4_B2A2	3.92888	1.0239
THC0048	JPT	EAS	CN4_B2A2	4.18284	0.973624
THC0049	JPT	EAS	CN4_B2A2	4.20167	1.01601
THC0090	JPT	EAS	CN4_B2A2	4.39819	0.907219
THC0022	JPT	EAS	CN4_B2A2	4.00199	1.01155
THC0023	JPT	EAS	CN4_B2A2	3.92197	0.873429
THC0089	JPT	EAS	CN4_B2A2	4.29951	0.904563
THC0088	JPT	EAS	CN4_B2A2	4.30937	0.962716
THC0077	JPT	EAS	CN4_B2A2	4.24469	0.9068
THC0069	JPT	EAS	CN4_B2A2	4.09771	0.890194
THC0068	JPT	EAS	CN4_B2A2	4.15267	0.895383
THC0067	JPT	EAS	CN4_B2A2	4.08384	0.904918
THC0065	JPT	EAS	CN4_B2A2	4.17849	0.995235
THC0061	JPT	EAS	CN4_B2A2	4.27313	0.929642
THC0060	JPT	EAS	CN4_B2A2	4.2542	0.885348
THC0059	JPT	EAS	CN4_B2A2	4.18169	0.944601
THC0024	JPT	EAS	CN4_B2A2	4.10595	0.983777
THC0058	JPT	EAS	CN4_B2A2	4.19862	1.13982
THC0135	JPT	EAS	CN4_B2A2	3.9715	0.937779
THC0136	JPT	EAS	CN4_B2A2	4.02082	0.929559
THC0134	JPT	EAS	CN4_B2A2	4.02244	0.975864
THC0138	JPT	EAS	CN4_B2A2	3.97584	0.952176
THC0193	JPT	EAS	CN4_B2A2	4.24784	0.922917
THC0192	JPT	EAS	CN4_B2A2	4.05458	0.879154
THC0191	JPT	EAS	CN4_B2A2	4.18933	0.971555
THC0190	JPT	EAS	CN4_B2A2	4.29622	0.882441
THC0189	JPT	EAS	CN4_B2A2	4.23285	0.910429
THC0188	JPT	EAS	CN4_B2A2	4.14292	0.971238
THC0002	JPT	EAS	CN4_B2A2	4.09232	0.975733
THC0186	JPT	EAS	CN4_B2A2	4.13367	0.924712
THC0185	JPT	EAS	CN4_B2A2	4.34554	0.890016
THC0184	JPT	EAS	CN4_B2A2	4.22028	0.91977
THC0182	JPT	EAS	CN4_B2A2	4.08	0.826612
THC0181	JPT	EAS	CN4_B2A2	4.08491	0.972579
THC0180	JPT	EAS	CN4_B2A2	4.17498	0.947519
THC0179	JPT	EAS	CN4_B2A2	4.01169	0.911808
THC0003	JPT	EAS	CN4_B2A2	4.12252	0.82424
THC0194	JPT	EAS	CN4_B2A2	3.98722	0.945939
THC0177	JPT	EAS	CN4_B2A2	3.86384	0.959241
THC0195	JPT	EAS	CN4_B2A2	3.97409	1.02052
THC0197	JPT	EAS	CN4_B2A2	4.20347	1.04149
THC0214	JPT	EAS	CN4_B2A2	3.8945	0.994882
THC0213	JPT	EAS	CN4_B2A2	3.95157	1.05654
THC0212	JPT	EAS	CN4_B2A2	4.12886	1.08129
THC0210	JPT	EAS	CN4_B2A2	4.07996	0.964047
THC0209	JPT	EAS	CN4_B2A2	3.99634	0.897715
THC0208	JPT	EAS	CN4_B2A2	4.11536	1.00399
THC0207	JPT	EAS	CN4_B2A2	4.2879	1.03165
THC0206	JPT	EAS	CN4_B2A2	3.99201	1.09491
THC0204	JPT	EAS	CN4_B2A2	4.0556	1.00299
THC0203	JPT	EAS	CN4_B2A2	4.09267	0.972827
THC0202	JPT	EAS	CN4_B2A2	4.17474	0.921054
THC0201	JPT	EAS	CN4_B2A2	4.16891	1.05983
THC0200	JPT	EAS	CN4_B2A2	4.13517	1.06854
THC0199	JPT	EAS	CN4_B2A2	4.15395	0.974823
THC0198	JPT	EAS	CN4_B2A2	4.23684	1.05071
THC0196	JPT	EAS	CN4_B2A2	4.19009	1.07323
THC0137	JPT	EAS	CN4_B2A2	4.20237	0.82066
THC0176	JPT	EAS	CN4_B2A2	4.16506	0.995715
THC0174	JPT	EAS	CN4_B2A2	4.2699	1.11164
THC0155	JPT	EAS	CN4_B2A2	4.03772	0.985189
THC0154	JPT	EAS	CN4_B2A2	4.04418	0.971248
THC0153	JPT	EAS	CN4_B2A2	4.04311	0.935919
THC0152	JPT	EAS	CN4_B2A2	3.99131	0.986602
THC0151	JPT	EAS	CN4_B2A2	4.01923	0.985836
THC0150	JPT	EAS	CN4_B2A2	4.10521	1.0471
THC0149	JPT	EAS	CN4_B2A2	4.04542	1.05842
THC0148	JPT	EAS	CN4_B2A2	4.10842	1.02808
THC0145	JPT	EAS	CN4_B2A2	3.91945	0.851488
THC0144	JPT	EAS	CN4_B2A2	4.07365	0.936182
THC0011	JPT	EAS	CN4_B2A2	3.98573	0.925763
THC0012	JPT	EAS	CN4_B2A2	4.17189	0.965421
THC0141	JPT	EAS	CN4_B2A2	3.96051	0.875993
THC0140	JPT	EAS	CN4_B2A2	3.79719	1.02253
THC0139	JPT	EAS	CN4_B2A2	3.98333	0.935033
THC0156	JPT	EAS	CN4_B2A2	4.09864	0.958876
THC0175	JPT	EAS	CN4_B2A2	4.28754	0.817522
THC0026	JPT	EAS	CN4_B2A2	3.82711	0.847341
THC0010	JPT	EAS	CN4_B2A2	3.93869	0.895031
THC0173	JPT	EAS	CN4_B2A2	3.98506	0.921701
THC0004	JPT	EAS	CN4_B2A2	3.91374	0.947785
THC0171	JPT	EAS	CN4_B2A2	4.25377	0.94581
THC0170	JPT	EAS	CN4_B2A2	4.06823	0.92766
THC0169	JPT	EAS	CN4_B2A2	4.20246	0.996672
THC0005	JPT	EAS	CN4_B2A2	3.89637	1.11828
THC0157	JPT	EAS	CN4_B2A2	4.23837	0.962819
THC0006	JPT	EAS	CN4_B2A2	4.00939	0.978415
THC0009	JPT	EAS	CN4_B2A2	4.20818	0.904161
THC0163	JPT	EAS	CN4_B2A2	4.00711	0.964243
THC0161	JPT	EAS	CN4_B2A2	4.12323	0.902832
THC0159	JPT	EAS	CN4_B2A2	4.04896	1.00433
THC0158	JPT	EAS	CN4_B2A2	4.24982	0.969403
THC0404	JPT	EAS	CN5_B2A3	4.99583	0.616753
THC0025	JPT	EAS	CN5_B2A3	4.95838	0.624027
THC0017	JPT	EAS	CN5_B2A3	5.01117	0.628252
THC0384	JPT	EAS	CN5_B2A3	5.09756	0.627795
THC0389	JPT	EAS	CN5_B2A3	5.23154	0.603814
THC0403	JPT	EAS	CN5_B2A3	5.34792	0.563465
THC0395	JPT	EAS	CN5_B2A3	4.98991	0.637559
THC0315	JPT	EAS	CN5_B2A3	5.27587	0.665512
THC0363	JPT	EAS	CN5_B2A3	5.09937	0.718135
THC0187	JPT	EAS	CN5_B2A3	5.21833	0.618126
THC0255	JPT	EAS	CN5_B2A3	5.24228	0.668162
THC0172	JPT	EAS	CN5_B2A3	5.26696	0.591043
THC0167	JPT	EAS	CN5_B2A3	5.17769	0.638361
THC0166	JPT	EAS	CN5_B2A3	5.3176	0.600481
THC0165	JPT	EAS	CN5_B2A3	5.14475	0.700635
THC0268	JPT	EAS	CN5_B2A3	5.2175	0.629195
THC0164	JPT	EAS	CN5_B2A3	5.37581	0.629806
THC0276	JPT	EAS	CN5_B2A3	5.19133	0.593485
THC0143	JPT	EAS	CN5_B2A3	4.84455	0.702125
THC0142	JPT	EAS	CN5_B2A3	5.1264	0.646974
THC0131	JPT	EAS	CN5_B2A3	5.14146	0.687031
THC0128	JPT	EAS	CN5_B2A3	4.88412	0.611845
THC0122	JPT	EAS	CN5_B2A3	5.02667	0.607552
THC0316	JPT	EAS	CN5_B2A3	5.09864	0.683471
THC0321	JPT	EAS	CN5_B2A3	5.2212	0.611286
THC0323	JPT	EAS	CN5_B2A3	5.16809	0.596833
THC0330	JPT	EAS	CN5_B2A3	5.22217	0.646897
THC0105	JPT	EAS	CN5_B2A3	5.17869	0.638201
THC0102	JPT	EAS	CN5_B2A3	5.43144	0.701395
THC0100	JPT	EAS	CN5_B2A3	4.94303	0.606097
THC0091	JPT	EAS	CN5_B2A3	5.09516	0.648218
THC0344	JPT	EAS	CN5_B2A3	5.49389	0.607091
THC0346	JPT	EAS	CN5_B2A3	5.26237	0.620996
THC0358	JPT	EAS	CN5_B2A3	5.16818	0.641706
THC0373	JPT	EAS	CN5_B2A3	5.21437	0.608387
THC0223	JPT	EAS	CN5_B2A3	5.10073	0.643072
