# Supplementary material for: Identification of the hybrid gene LILRB5-3 by long-read sequencing and implication of its novel signaling function
Source: Front Immunol. 2024 May 14;15:1398935. doi: 10.3389/fimmu.2024.1398935 (PMC11130398; doi:10.3389/fimmu.2024.1398935)
Supplement: Supplementary file 2 [file DataSheet_2.zip › Supplementary Table 8.xlsx]

## Sheet: Table S8
Supplementary Table 8 JoGo-LILR CN calling result to 70 srWGS samples in Korea
sampleid	popname	gpopname	selected_cnv_type	X(LILRB3+LILRA6)	Y(LILRB3core/LILRA6core)
KPGP-00345	KOR	EAS	CN3_B2A1	3.09962	1.87094
KPGP-00350	KOR	EAS	CN3_B2A1	3.00912	1.90086
KPGP-00343	KOR	EAS	CN3_B2A1	3.06298	1.68549
KPGP-00269	KOR	EAS	CN3_B2A1	3.08009	1.84279
KPGP-00337	KOR	EAS	CN3_B2A1	3.06622	2.12107
KPGP-00329	KOR	EAS	CN3_B2A1	3.05742	1.5779
KPGP-00321	KOR	EAS	CN3_B2A1	3.08638	2.02642
KPGP-00334	KOR	EAS	CN4_B2A2	4.31255	0.930568
KPGP-00332	KOR	EAS	CN4_B2A2	4.23273	0.911774
KPGP-00336	KOR	EAS	CN4_B2A2	4.11305	1.03066
KPGP-00338	KOR	EAS	CN4_B2A2	4.0986	0.967525
KPGP-00339	KOR	EAS	CN4_B2A2	4.16753	1.05096
KPGP-00328	KOR	EAS	CN4_B2A2	4.25304	1.05396
KPGP-00340	KOR	EAS	CN4_B2A2	4.1563	1.01443
KPGP-00341	KOR	EAS	CN4_B2A2	4.31878	1.05792
KPGP-00342	KOR	EAS	CN4_B2A2	4.15748	0.871998
KPGP-00333	KOR	EAS	CN4_B2A2	4.01235	1.1384
KPGP-00001	KOR	EAS	CN4_B2A2	4.34067	0.953787
KPGP-00346	KOR	EAS	CN4_B2A2	3.97578	1.06511
KPGP-00347	KOR	EAS	CN4_B2A2	4.02628	0.903822
KPGP-00348	KOR	EAS	CN4_B2A2	4.0668	0.926702
KPGP-00349	KOR	EAS	CN4_B2A2	3.70939	0.960115
KPGP-00351	KOR	EAS	CN4_B2A2	4.17188	0.983463
KPGP-00352	KOR	EAS	CN4_B2A2	3.91054	1.00043
KPGP-00353	KOR	EAS	CN4_B2A2	3.91329	0.913567
KPGP-00354	KOR	EAS	CN4_B2A2	4.43922	0.885132
KPGP-00356	KOR	EAS	CN4_B2A2	4.16993	0.838872
KPGP-00357	KOR	EAS	CN4_B2A2	4.2249	0.829714
KPGP-00358	KOR	EAS	CN4_B2A2	4.07626	0.919631
KPGP-00360	KOR	EAS	CN4_B2A2	4.10342	0.977831
KPGP-00361	KOR	EAS	CN4_B2A2	4.20741	1.09387
KPGP-00362	KOR	EAS	CN4_B2A2	4.06241	0.832525
KPGP-00344	KOR	EAS	CN4_B2A2	3.92197	0.960984
KPGP-00327	KOR	EAS	CN4_B2A2	4.02386	0.816538
KPGP-00364	KOR	EAS	CN4_B2A2	4.14273	0.902001
KPGP-00220	KOR	EAS	CN4_B2A2	4.27497	0.902506
KPGP-00039	KOR	EAS	CN4_B2A2	4.25347	0.886546
KPGP-00033	KOR	EAS	CN4_B2A2	4.41843	0.878181
KPGP-00216	KOR	EAS	CN4_B2A2	4.09062	1.03178
KPGP-00363	KOR	EAS	CN4_B2A2	3.94913	0.98937
KPGP-00009	KOR	EAS	CN4_B2A2	3.79978	0.900396
KPGP-00245	KOR	EAS	CN4_B2A2	4.17667	0.982073
KPGP-00252	KOR	EAS	CN4_B2A2	3.84187	0.781659
KPGP-00254	KOR	EAS	CN4_B2A2	4.05796	0.881672
KPGP-00056	KOR	EAS	CN4_B2A2	4.10454	1.03879
KPGP-00256	KOR	EAS	CN4_B2A2	3.99143	0.975442
KPGP-00255	KOR	EAS	CN4_B2A2	4.15819	0.978525
KPGP-00265	KOR	EAS	CN4_B2A2	4.24669	0.887281
KPGP-00266	KOR	EAS	CN4_B2A2	4.35094	0.87394
KPGP-00288	KOR	EAS	CN4_B2A2	4.06726	0.960963
KPGP-00317	KOR	EAS	CN4_B2A2	4.23484	0.806767
KPGP-00318	KOR	EAS	CN4_B2A2	4.32943	0.776285
KPGP-00003	KOR	EAS	CN4_B2A2	3.88211	0.874467
KPGP-00320	KOR	EAS	CN4_B2A2	3.94555	0.94545
KPGP-00324	KOR	EAS	CN4_B2A2	4.09591	0.97235
KPGP-00260	KOR	EAS	CN4_B2A2	4.15256	0.984704
KPGP-00086	KOR	EAS	CN4_B2A2	4.012	0.999839
KPGP-00005	KOR	EAS	CN5_B2A3	4.76939	0.870679
KPGP-00010	KOR	EAS	CN5_B2A3	4.95599	0.542097
KPGP-00032	KOR	EAS	CN5_B2A3	5.23424	0.575852
KPGP-00326	KOR	EAS	CN5_B2A3	5.32839	0.631485
KPGP-00089	KOR	EAS	CN5_B2A3	5.00542	0.604772
KPGP-00090	KOR	EAS	CN5_B2A3	5.14696	0.621465
KPGP-00091	KOR	EAS	CN5_B2A3	4.98886	0.589158
KPGP-00205	KOR	EAS	CN5_B2A3	5.05768	0.621186
KPGP-00221	KOR	EAS	CN5_B2A3	4.66443	0.976618
KPGP-00331	KOR	EAS	CN5_B2A3	5.14709	0.630342
KPGP-00319	KOR	EAS	CN5_B2A3	5.10157	0.584167
KPGP-00088	KOR	EAS	CN5_B2A3	5.01647	0.600497
KPGP-00325	KOR	EAS	CN5_B2A3	4.77796	0.52245
